# Supplementary material for: Network Analysis of Predicted Therapeutic Symptoms in National Health Insurance Herbal Prescriptions
Source: Life (Basel). 2025 Nov 18;15(11):1769. doi: 10.3390/life15111769 (PMC12654001; doi:10.3390/life15111769)
Supplement: Supplementary file 1 [file life-15-01769-s001.zip]

Archive with 5 entries (4 files):
- life-3962368-supplementary/
- life-3962368-supplementary/Supplementary figures_fixed.pdf
- life-3962368-supplementary/Supplementary Table S1.pdf
- life-3962368-supplementary/Supplementary Table S2_only english.xlsx
- life-3962368-supplementary/Supplementary Table S3.xlsx
