# Supplementary material for: Network Analysis of Predicted Therapeutic Symptoms in National Health Insurance Herbal Prescriptions
Source: Life (Basel). 2025 Nov 18;15(11):1769. doi: 10.3390/life15111769 (PMC12654001; doi:10.3390/life15111769)
Supplement: Supplementary file 1 [file life-15-01769-s001.zip › life-3962368-supplementary/Supplementary Table S2_only english.xlsx]

## Sheet: Sheet1
Prescription	Primary	secondary	Justification(if needed)	given term	limitations	Source_Reference
Banhabakchulcheonma-tang	Obesity, Hypothyroidism			Obese Patient With Hypothyroidism		Sang-Song Shim, In-Hye Park, Chang-Eun Park, Won-Seok Chung. Korean Medicine Treatment (Banhabakchulchunma-tang) for an Obese Patient With Hypothyroidism: Two Case Reports. 2023; 23(1): 42-50.
Banhabakchulcheonma-tang	Headache Other		retention of phlegm is kind of TCM syndrome.	headache due to retention of phlegm		Seo, Bu-Il . A clinical study of Banhabaekchulcheonmatang(半夏白朮天麻湯) on a patient with headache due to retention of phlegm. 2007; 22(2): 79-82.
Banhabakchulcheonma-tang	cerebellar hemorrhage			cerebellar hemorrhage		Young Dal Kim, Sung Won Han . Effect of Banhabaekchoolcheunma-tang on the patient of cerebellar hemorrhage: A case report. Journal of Korean Medicine Rehabilitation. 2001;11(4):217-224.
Banhabakchulcheonma-tang	Benign Paroxysmal Positional Vertigo			Benign Paroxysmal Positional Vertigo		Geun-Lip Kim, Hong Chul Hee, Kyou Young Lee. Banhabaeckchulchunma-tang for Benign Paroxysmal Positional Vertigo: A Systematic Review and Meta-analysis. 2021; 34(4): 71-89.
Banhabakchulcheonma-tang	Benign Paroxysmal Positional Vertigo			Benign Paroxysmal Positional Vertigo		Gi-Hyeon Gwon, Seo-hye Oh, Eun-su Park, Mi-hyeon Kim, Seung-hyo Hong, Geum-Ju Song, Eun-young Park. The Effect of Banhabaekchulcheonma-tang on Benign Paroxysmal Positional Vertigo: A Systematic Review Using the CNKI Database. 2021; 42(4): 572-589. Available from: doi:https://doi.org/10.22246/jikm.2021.42.4.572
Banhahubak-tang	Stroke			Dysphagia in a Stroke Patient	dysphagia doesn't exist in disease database	Choi H, Seo Y, Lim J, Lew J. A Case Report of Treatment of Dysphagia in a Stroke Patient Treated with Banhahubak-tang [Internet]. Vol. 39, The Journal of Internal Korean Medicine. The Society of Internal Korean Medicine; 2018. p. 253–8. Available from: http://dx.doi.org/10.22246/jikm.2018.39.2.253
Banhahubak-tang	Amyotrophic Lateral Sclerosis	Progressive Bulbar Palsy		ALS patient with progressive bulbar dysfunction	bulbar dysfunction doesn't exist in disease database	Eun Young Im, Kyung Min Baek. The effect of Banhahooback-tang in ALS patient with progressive bulbar dysfunction. THE JOURNAL OF EAST - WEST MEDICINES. 2009;34(4):73-84.
Banhahubak-tang	Stroke	Depressive Disorder		poststroke depression		Na Byong-Jo, Jung Jae-Han, Choi Chang-Min, Hong Jin-Woo, Kim Tae-Hun, Rhe, Jun-Woo, Lee Cha-Ro, BAHN GEON HO, Woo-Sang Jung, Moon Sang-Kwan, Bae Hyung-Sup . Effects of Banhahubak-tang (Banxiahoupotang) on patients with poststroke depression. 2005; 26(3): 563-574.
Banhahubak-tang	Dysarthria			Dysphagia and Dysarthria Diagnosed as Pseudobulbar Palsy Caused by Multiple Cerebral Infarction	dysphagia doesn't exist in disease database	Kim Su-bin, Kyung-mook Kim, Won-joo Suh, Sang-Kwan Moon, Woo-Sang Jung, Seung-won Kwon, Cho Kiho. The Case of a Patient with Dysphagia and Dysarthria Diagnosed as Pseudobulbar Palsy Caused by Multiple Cerebral Infarction Treated with Banhahoobak-tang. 2018; 39(2): 139-146.
Banhahubak-tang	Gastroesophageal Reflux Disease			Gastroesophageal Reflux Disease		Sieun Kang, Kyoung-min Kim, Myung Ho Jin. Effects of Banhahubak-tang on Gastroesophageal Reflux Disease : A Systematic Review and Meta-Analysis. 2022; 26(2): 11-24. Available from: doi:10.25153/spkom.2022.26.2.002
Banhahubak-tang	Dyspepsia And Other Specified Disorders Of Function Of Stomach			functional dyspepsia		Oikawa T, Ito G, Koyama H, Hanawa T. Prokinetic effect of a Kampo medicine, Hange-koboku-to (Banxia-houpo-tang), on patients with functional dyspepsia. Phytomedicine. 2005;12(10):730-4.
Banhahubak-tang	Panic Disorder			panic disorder		Mantani N, Hisanaga A, Kogure T, Kita T, Shimada Y, Terasawa K. Four cases of panic disorder successfully treated with Kampo (Japanese herbal) medicines: Kami-shoyo-san and Hange-koboku-to. Psychiatry Clin Neurosci. 2002;56(6):617-20.
Banhahubak-tang	Parkinson Disease			swallowing reflex in Parkinson's disease	dysphagia doesn't exist in disease database	Iwasaki K, Wang Q, Seki H, Satoh K, Takeda A, Arai H, et al. The effects of the traditional chinese medicine, "Banxia Houpo Tang (Hange-Koboku To)" on the swallowing reflex in Parkinson's disease. Phytomedicine. 2000;7(4):259-63.
Banhahubak-tang	Aspiration Pneumonia		the article said "We suggest that BHT improves the impaired swallowing reflex and may help to prevent aspiration pneumonia in the elderly."	improves swallowing reflex	dysphagia doesn't exist in disease database	Iwasaki K, Wang Q, Nakagawa T, Suzuki T, Sasaki H. The traditional Chinese medicine banxia houpo tang improves swallowing reflex. Phytomedicine. 1999;6(2):103-6.
Banhahubak-tang	Sleep Apnea Syndromes		getting higher division	sleep choking syndrome		Hisanaga A, Itoh T, Hasegawa Y, Emori K, Kita T, Okabe A, et al. A case of sleep choking syndrome improved by the Kampo extract of Hange-koboku-to. Psychiatry Clin Neurosci. 2002;56(3):325-7.
Banhasasim-tang	Respiratory Tract Diseases		getting higher division	Cough		Seung-hee Han, Seung Ho Sun. The Effect of Banhasasim-tang in Cough: A Systematic Review and Meta-analysis. 2021; 42(3): 385-402. Available from: doi:https://doi.org/10.22246/jikm.2021.42.3.385
Banhasasim-tang	Gastroesophageal Reflux Disease			Gastroesophageal Reflux Disease (GERD)		Yu-jin Jung, Yoon-jung Kim, Sang-hoon Hong. A Study Trend for the Effects of Banxia-xiexin-tang Decoction (Banhasasim-tang) on Gastroesophageal Reflux Disease (GERD) in Chinese and Korean Databases over the Last Ten Years. 2020; 41(3): 362-413. Available from: doi:https://doi.org/10.22246/jikm.2020.41.3.362
Banhasasim-tang	Gastritis Atrophic			Atrophic Gastritis		Ga-young Lee, Su-bin Ahn, JEONG MIN JEONG, Jang Insoo. A Review of Recent Clinical Research about Banhasasim-tang Combined with Conventional Therapy on Atrophic Gastritis. 2019; 40(6): 1169-1178. Available from: doi:https://doi.org/10.22246/jikm.2019.40.6.1169
Banhasasim-tang	Dyspepsia And Other Specified Disorders Of Function Of Stomach			Functional Dyspepsia		Sang-Hyub Yoon, Bong-Ha Ryu, Ki-Won Ryu, Jin-Sung Kim. Evaluation for Therapeutic Effectiveness of Banwhasashim-tang in Functional Dyspepsia. The Journal of Internal Korean Medicine 2003;24(2): 329-336.
Banhasasim-tang	Diabetes Mellitus Non-Insulin-Dependent			Type 2 Diabetes Mellitus		Seung-hyun Oh, Min-seong Lee, Woo-nyoung Jung, Ji-won Noh, Young-min Ahn, Se-young Ahn, Byung-cheol Lee. A Retrospective Study of the Effectiveness and Safety of Banhasasim-tang, Gumiganghwal-tang, or Pyeongwee-san in Patients with Type 2 Diabetes Mellitus. 2022; 43(3): 363-374. Available from: doi:https://doi.org/10.22246/jikm.2022.43.3.363
Banhasasim-tang	Anorexia, Chemotherapy Induced Nausea Vomiting, Gastrointestinal Diseases		Since there is no chemotheraphy induced diarrhea, I used higher division(Gastrointestinal Diseases)	Chemotherapy-induced Symptoms		Su-bin Ahn, Ga-young Lee, Hyeonho Hwang, JEONG MIN JEONG, Jang Insoo. The Effect of Banhasasim-tang in the Treatment of Chemotherapy-induced Symptoms: A Systematic Review. 2019; 40(4): 663-674. Available from: doi:https://doi.org/10.22246/jikm.2019.40.4.663
Banhasasim-tang	Dyspepsia And Other Specified Disorders Of Function Of Stomach, Gastritis, Ulcerative Colitis, Gastroesophageal Reflux Disease			Gastrointestinal Symptoms (KCD K-code)		Cheol-Hyun Kim, Kwangho Kim, Young-ung Lee, Sunny Kang, Geonhui Kang. Effectiveness of Additional Administration of a Banha-sasim-tang Formulation to Patients with Gastrointestinal Symptoms (KCD K-code) Not Improved by Western Medicines: A Retrospective Chart Review. 2021; 42(6): 1349-1355. Available from: doi:https://doi.org/10.22246/jikm.2021.42.6.1349
Banhasasim-tang	Dyspepsia And Other Specified Disorders Of Function Of Stomach			Functional Gastrointestinal Disorders		Bomin Kim, Jo Hee Geun. Banhasasim-tang Administration for Treatment of Functional Gastrointestinal Disorders after Motor Vehicle Accidents: Case Series. 2018; 39(4): 794-801
Banhasasim-tang	Irritable Bowel Syndrome			Irritable Bowel Syndrome		Bong-hun Kil, Jin-seo Park, Hye-mi Jo, Da-hae Jung, Yun-kyeong Jeong, Jee-yeong Won, Dong-won Kim. A Case Report of Irritable Bowel Syndrome in a Patient that Improved with Banhasasim-tang and Yukgunja-tang-gami. 2020; 41(5): 877-884. Available from: doi:https://doi.org/10.22246/jikm.2020.41.5.877
Banhasasim-tang	Diarrhea Due To Drug		getting higher division	diarrhea during afatinib therapy		Yamaguchi O, Kawashima A, Shiono A, Maeno Y, Ishikawa R, Masumoto A, et al. Hange-Shashin-to for preventing diarrhea during afatinib therapy. Gan to kagaku ryoho Cancer & chemotherapy. 2015;42(5):581‐3.
Banhasasim-tang	Diarrhea Due To Drug, Stomatitis, Rash Acneform		getting higher division	afatinib-induced diarrhea, mucositis oral and rash acneiform		Umin. Preventive effect of Kampo medicine (Hangeshashin-to) plus Minocycline against afatinib-induced diarrhea, mucositis oral and rash acneiform in patients with non-small cell lung cancer: multicenter Phase II study. https://trialsearchwhoint/Trial2aspx?TrialID=JPRN-UMIN000018392. 2015.
Banhasasim-tang	Stomatitis		stomatitis is as same as oral mucositis	oral mucositis in allogeneic hematopoietic stem cell transplantation		Umin. Preventive effect of Hangeshashin-to against oral mucositis in allogeneic hematopoietic stem cell transplantation. https://trialsearchwhoint/Trial2aspx?TrialID=JPRN-UMIN000011015. 2013.
Banhasasim-tang	Dyspepsia And Other Specified Disorders Of Function Of Stomach			Functional Dyspepsia		Nct. Efficacy of Banhasasim-tang on Functional Dyspepsia. https://clinicaltrialsgov/show/NCT00987805. 2009.
Banhasasim-tang	Diarrhea Due To Drug		getting higher division	irinotecan-induced diarrhea in advanced non-small cell lung cancer		Mori K, Machida S, Yoshida T, Noda M, Tominaga K. Usefulness of Kampo medicine (Hangeshashin-to) in the prevention of irinotecan-induced diarrhea in advanced non-small cell lung cancer. Proceedings of the american society of clinical oncology. 1999;18:518a, Abstract 1996.
Banhasasim-tang	Diarrhea Due To Drug		getting higher division	irinotecan-induced diarrhea in advanced non-small cell lung cancer		Mori K, Kondo T, Kamiyama Y, Kano Y, Tominaga K. Preventive effect of Kampo medicine (Hangeshashin-to) against irinotecan-induced diarrhea in advanced non-small-cell lung cancer. Cancer chemotherapy and pharmacology. 2003;51(5):403‐6.
Banhasasim-tang	Dyspepsia And Other Specified Disorders Of Function Of Stomach			Functional Dyspepsia		Kct. Effects and Safety of Banhasasim-tang on Functional Dyspepsia. https://trialsearchwhoint/Trial2aspx?TrialID=KCT0002811. 2018.
Banhasasim-tang	Diarrhea Due To Drug,		getting higher division	afatinib-induced diarrhea and skin rash		Ichiki M, Wataya H, Yamada K, Tsuruta N, Takeoka H, Okayama Y, et al. Preventive effect of kampo medicine (hangeshashin-to, TJ-14) plus minocycline against afatinib-induced diarrhea and skin rash in patients with non-small cell lung cancer. Onco Targets Ther. 2017;10:5107-13.
Banhasasim-tang	Dyspepsia And Other Specified Disorders Of Function Of Stomach			Functional Dyspepsia		Gan Y, Liu H, Yang L, Yang K. Effect of banxiaxiexin tang on treatment of functional dyspepsia: a meta-analysis of randomized controlled trials. J Tradit Chin Med. 2014;34(2):140-4.
Bojungikgi-tang	Stroke			Stroke		In-Seon Choi, Sung-Soon Min, Jong-Hwan Kim, Sang-Ho Seo, Sang-Eun Park, Young-Kyun Kim, Jung-Nam Kwon. A Clinical Study of the Patients in Stroke Treated with Bojungikki-tang and Bojungikki-tang-gamibang. 2004; 25(3): 388-397.
Bojungikgi-tang	Gastric Cancer		getting higher division	Advanced Gastric Cancer		Lee, Hyun-Il, Jerng, Ui-Min, Jeong, Jong-Soo, Lee, San-Hun, Choi, Won-Cheol, & Yoon, Seong-Woo (2009). A Case Report of Advanced Gastric Cancer Patient Treated with Bojungikgi-tang Gamibang. Journal of Korean traditional oncology, 14(1), 29-35.
Bojungikgi-tang	Otitis Media			Otitis Media		Seung Won Hong, Yong Seob Lee. A Case Report of Otitis Media in Three Children Treated with the Sa-Am Acupuncture Bi-Jung-Geouk(脾正格) and Bojoong-Ikgi-Tang(補中益氣湯). Korean Journal of Acupuncture. 2006;23(1):125-135.
Bojungikgi-tang	Diabetes Mellitus Non-Insulin-Dependent			Type 2 Diabetes Mellitus		Seung-hyun Oh, Woo-nyoung Jung, Mee-ryoung Song, Ji-won Noh, Young-min Ahn, Se-young Ahn, Byung-cheol Lee. A Retrospective Study of the Safety and Effect of Co-administration of Glucose-lowering Medication and Bojungikgi-tang on Blood Glucose Level in Patients with Type 2 Diabetes Mellitus. 2023; 44(3): 354-365.
Bojungikgi-tang	Dermatitis		getting higher division	atopic dermatitis	atopic dermatitis doesn’t exist in this database	Son, Mi Ju, KIM,ANNA, Jeeyoun Jung, Young-Eun Kim. Bu-Zhong-Yi-Qi-Tang for atopic dermatitis: A systematic review of randomized controlled trial. 2022; 10(1): 1-8. Available from: doi:10.22674/KHMI-10-1-1
Bojungikgi-tang	Asthma			Asthma		Mu-Chang Sul, Do-Sun Kim, Do Hyeon Kim, Ha-Ryeon Jang, Jin Ju kim, Jung Hee Jae, Jung, Sung Ki. Usage of Bojungiki-tang to Maintain and Treat Asthmatic Patients. 2011; 32(4): 497-503.
Bojungikgi-tang	Anemia			Anemia		Mikyung Kim, Chang-ho Han. Effects of Bojungikgi-tang and its modifications for Anemia: A Systematic Review and Meta-Analysis of Randomized Controlled Trials. 2023; 44(2): 181-200.
Bojungikgi-tang	Rhinitis Allergic Perennial			perennial allergic rhinitis.		Yang SH, Yu CL. Antiinflammatory effects of Bu-zhong-yi-qi-tang in patients with perennial allergic rhinitis. J Ethnopharmacol. 2008;115(1):104-9.
Bojungikgi-tang	Gastric Cancer			Stage II/III Gastric Cancer		Okabe H, Kinjo Y, Obama K, Hosogi H, Hata H, Asao Y, et al. A Randomized Phase II Study of S-1 Adjuvant Chemotherapy With or Without Hochu-ekki-to, a Japanese Herbal Medicine, for Stage II/III Gastric Cancer: The KUGC07 (SHOT) Trial. Front Oncol. 2019;9:294.
Bojungikgi-tang	Rhinitis		getting higher division	Persistent Allergic Rhinitis		Lee SW, Woo SC, Lyu YR, Yang WK, Kim SH, Kim JH, et al. Efficacy and Safety of Bojungikgi-Tang for Persistent Allergic Rhinitis: a Randomized, Double-Blinded, Placebo-Controlled, Phase II Trial. Healthcare (Basel, Switzerland). 2024;12(10).
Bojungikgi-tang	Dermatitis		getting higher division	atopic dermatitis	atopic dermatitis doesn’t exist in this database	Kobayashi H, Mizuno N, Teramae H, Kutsuna H, Ueoku S, Onoyama J, et al. The effects of Hochu-ekki-to in patients with atopic dermatitis resistant to conventional treatment. Int J Tissue React. 2004;26(3-4):113-7.
Bojungikgi-tang	Dermatitis		getting higher division	atopic dermatitis	atopic dermatitis doesn’t exist in this database	Kobayashi H, Ishii M, Takeuchi S, Tanaka Y, Shintani T, Yamatodani A, et al. Efficacy and Safety of a Traditional Herbal Medicine, Hochu-ekki-to in the Long-term Management of Kikyo (Delicate Constitution) Patients with Atopic Dermatitis: A 6-month, Multicenter, Double-blind, Randomized, Placebo-controlled Study. Evid Based Complement Alternat Med. 2010;7(3):367-73.
Bojungikgi-tang	Dermatitis		getting higher division	atopic dermatitis	atopic dermatitis doesn’t exist in this database	Kobayashi H. [Clinical evaluation of Hochuekkito in the treatment of atopic dermatitis: a multicenter, double-blind, randomized, placebo-controlled study]. Nihon Yakurigaku Zasshi. 2008;132(5):285-7.
Bojungikgi-tang	Dermatitis		getting higher division	atopic dermatitis	atopic dermatitis doesn’t exist in this database	Kct. Effects of Bojungikgi-tang on anorexia patients with atopic dermatitis: a randomized, usual care-controlled, assessor-blinded, parallel, pilot clinical trial. https://trialsearchwhoint/Trial2aspx?TrialID=KCT0006784. 2021.
Bojungikgi-tang	Irritable Bowel Syndrome		getting higher division	Painful Diarrhea Regimen for treating irritable bowel syndrome		Zheng SJ. BuzhongYiqi Tang combined with Important Formula for Painful Diarrhea Regimen for treating irritable bowel syndrome in 59 Cases. Shanxi journal of traditional chinese medicine [shan xi zhong yi]. 2010;31(5):382‐3.
Bojungikgi-tang	Irritable Bowel Syndrome		getting higher division	Painful Diarrhea variant for treating liver-depression and spleen deficiency type of diarrhea-predominant irritable bowel syndrome		Zheng SJ, Xue ZY. Observation of curative effect of BuzhongYiqi Tang combined with Important Formula for Painful Diarrhea variant for treating liver-depression and spleen deficiency type of diarrhea-predominant irritable bowel syndrome. Journal of hebei traditional chinese medicine and pharmacology[he bei zhong yi yao xue bao]. 2010;25(3):24‐5.
Bojungikgi-tang	Bacteriuria		getting higher division	asymptomatic MRSA bacteriuria		Nishida S. Effect of Hochu-ekki-to on asymptomatic MRSA bacteriuria. J Infect Chemother. 2003;9(1):58-61.
Bojungikgi-tang				cancer-related fatigue	fatigue is too insignificant symptom, so exclude from this analysis	Jeong JS, Ryu BH, Kim JS, Park JW, Choi WC, Yoon SW. Bojungikki-tang for cancer-related fatigue: a pilot randomized clinical trial. Integr Cancer Ther. 2010;9(4):331-8.
Bojungikgi-tang	Alopecia		getting higher division	Chemotherapy-induced Alopecia		Lee Sanghun. A Case Report of Chemotherapy-induced Alopecia Treated with Bojungikki-tang. 2017; 38(2): 235-239.
Bojungikgi-tang	Leukopenia		getting higher division	Chemotherapy-induced Leukopenia		Ahn L, Park SW, Choi DJ. Bojungikgi-tang for Chemotherapy-induced Leukopenia: A Systematic Review and Meta-Analysis. Integr Cancer Ther. 2024;23:15347354231226115.
Bojungikgi-tang	Chronic Fatigue Syndrome			Chronic Fatigue Syndrome		Donghyun Nam. The Effectiveness of Bojungikgi-tang and its modifications on Chronic Fatigue Syndrome: A Systematic Review And Meta-analysis. 2020; 41(1): 93-106. Available from: doi:http://dx.doi.org/10.13048/jkm.20007
Bojungikgi-tang	Respiratory Tract Diseases		getting higher division	chronic lower respiratory tract infection		Nakayama M, Bando M, Saito T, Yamasawa H, Sugiyama Y, Itoh K. [A case of chronic lower respiratory tract infection in which the traditional herbal medicine Hochuekkito was effective to prevent exacerbation]. Nihon Kokyuki Gakkai Zasshi. 2011;49(3):232-6.
Bojungikgi-tang	Otitis Media		getting higher division	Chronic Suppurative Otitis Media with Perforated Eardrum		Minhee Kim, JEON SOO HYUNG. A Case of Chronic Suppurative Otitis Media with Perforated Eardrum Treated with Bojungikgi-tang. 2023; 36(2): 76-82.
Bojungikgi-tang	Wounds And Injuries		getting higher division	chronic wounds refractory to conventional therapies		Akita S, Namiki T, Kawasaki Y, Rikihisa N, Ogata H, Tokumoto H, et al. The beneficial effect of traditional Japanese herbal (Kampo) medicine, Hochu-ekki-to (Bu-Zhong-Yi-Qi-Tang), for patients with chronic wounds refractory to conventional therapies: A prospective, randomized trial. Wound Repair Regen. 2019;27(6):672-9.
Bojungikgi-tang				fatigue and quality of life in patient with cervical cancer after concurrent chemoradiation therapy	fatigue is too insignificant symptom, so exclude from this analysis	Eunjung Lee, Yunseok Choi, Minah Kwak. Effects of Bojungikki-tang extracts on improvement of fatigue and quality of life in patient with cervical cancer after concurrent chemoradiation therapy: a case. THE JOURNAL OF EAST - WEST MEDICINES. 2015;40(3):25-34.
Bojungikgi-tang	Fever		getting higher division	Fever from Deficiency of Qi.		Kwang-Kyu Song, Young-Ho Seo, Kwi-Ok Jeon, Eun-Hee Kwon, Jung-Hwan Moon, Hae-Yun Choi et al. Two cases of Fever from Deficiency of Qi. 2004;25(4):410-7.
Bojungikgi-tang	Dyspepsia And Other Specified Disorders Of Function Of Stomach		getting higher division	Gastric Dysmotility-like Dyspepsia in functional dyspepsia		Rae-Yeop Kang, Hyun-Jin Kim, Hyo-Jung Han, Eun-Young Park, Jeong-A Jang, Jin-Won Kim, Ho-Seok Seo. Two cases of the Gastric Dysmotility-like Dyspepsia in functional dyspepsia that were improved by Bojungiki-Tang. 2009; 17(2): 203-213.
Bojungikgi-tang				GENERAL FATIGUE AFTER INTRODUCTION OF ENZALUTAMIDE IN THREE CASES OF CASTRATION-RESISTANT PROSTATE CANCER	fatigue is too insignificant symptom, so exclude from this analysis	Minagawa T, Domen T, Suzuki T, Ueno M, Nagai T, Ogawa T, et al. [EFFECTIVENESS OF HOCHUEKKITO (JAPANESE HERBAL MEDICINE) FOR GENERAL FATIGUE AFTER INTRODUCTION OF ENZALUTAMIDE IN THREE CASES OF CASTRATION-RESISTANT PROSTATE CANCER]. Nihon Hinyokika Gakkai Zasshi. 2019;110(2):86-91.
Bojungikgi-tang	Male Infertility		getting higher division	idiopathic male infertility		Furuya Y, Akashi T, Fuse H. Effect of Bu-zhong-yi-qi-tang on seminal plasma cytokine levels in patients with idiopathic male infertility. Arch Androl. 2004;50(1):11-4.
Bojungikgi-tang	Staphylococcal Infections	Cerebrovascular Disorders	getting higher division	MRSA-infected patients with cerebrovascular disorder		Itoh T, Itoh H, Kikuchi T. Five cases of MRSA-infected patients with cerebrovascular disorder and in a bedridden condition, for whom bu-zhong-yi-qi-tang (hochu-ekki-to) was useful. Am J Chin Med. 2000;28(3-4):401-8.
Bojungikgi-tang	Kidney Diseases		getting higher division	renal ptosis		Ogawa Y, Fuji K, Shimada M, Yoshida H. A case of renal ptosis treated with hochu-ekki-to with improvement confirmed by excretory urography. Hinyokika Kiyo. 2001;47(9):649-52.
Bojungikgi-tang	Urinary Incontinence		getting higher division	Stress Urinary Incontinence		Hyun-seo Nam, BAIK TAIHYEUN. The Effect of Bojungikgi-tang on Stress Urinary Incontinence: A Systematic Review and Meta-Analysis. 2021; 42(3): 293-307. Available from: doi:https://doi.org/10.22246/jikm.2021.42.3.293
Bojungikgi-tang	Urinary Tract Infection	Stroke		stroke patient complaining dysuria and urination pain caused by repeated urinary tract infection		Yuna Seo, Se-won Kim, Gyung-muk Kim, Ki-Ho Cho, Sang-Kwan Moon, Woo-Sang Jung et al. A case of stroke patient complaining dysuria and urination pain caused by repeated urinary tract infection that do not respond to antibiotics treated with Bojungiki-tang. 2019;20(1):17-24.
Bojungikgi-tang	Pulmonary Disease Chronic Obstructive			systemic inflammation and nutritional status in elderly patients with chronic obstructive pulmonary disease		Tatsumi K, Shinozuka N, Nakayama K, Sekiya N, Kuriyama T, Fukuchi Y. Hochuekkito improves systemic inflammation and nutritional status in elderly patients with chronic obstructive pulmonary disease. J Am Geriatr Soc. 2009;57(1):169-70.
Bojungikgi-tang	Pulmonary Disease Chronic Obstructive			systemic inflammation in patients with chronic obstructive pulmonary disease		Shinozuka N, Tatsumi K, Nakamura A, Terada J, Kuriyama T. The traditional herbal medicine Hochuekkito improves systemic inflammation in patients with chronic obstructive pulmonary disease. J Am Geriatr Soc. 2007;55(2):313-4.
Daeshiho-tang	Cerebral Infarction, Paralytic Ileus			Cerebral Infarction Patients with Paralytic Ileus		Han-Gyul Lee, Jeong Yun-kyeong, Jung Min-ho, Woo-Sang Jung, Sang-Kwan Moon, Cho Kiho. Clinical Report on a Cerebral Infarction Patients with Paralytic Ileus Treated by Bo-ryu Enema and Daeshiho-tang. 2016; 37(2): 225-231.
Daeshiho-tang	Dyslipidemias			Dyslipidemia		NOH JIWON, JEONG SUMIN, Kim Dong Hyun, Jung-hwa Yoo, Young-min Ahn, Se-young Ahn, Byung-cheol Lee. A Retrospective Study on the Effect of Daeshiho-tang on the Lipid Profile in Patients with Uncontrolled Dyslipidemia by Statins. 2019; 40(6): 1026-1034. Available from: doi:https://doi.org/10.22246/jikm.2019.40.6.1026
Daeshiho-tang	Acne			Acne		Hyeong-Seop Kim. “A Case Report for Adult Acne treated by Daesiho-tang based on Shanghanlun provisions with Extrusion therapy. Korean Medical Association of Clinical Sanghan-Geumgwe [Internet]. 2017 Dec 31;9(1):59–73. Available from: https://doi.org/10.22891/KMEDIA.2017.9.1.59
Daeshiho-tang	Cholelithiasis			Cholelithiasis		Hae-yoong Kim, Min-ji Kim, Seo-young Won, Ju-young Ryu, Eun-sun Jung, Ho-ryong Yoo, In-chan Seol, Yoon-sik Kim. Successful Treatment of Cholelithiasis with Daesiho-tang : A Case Report. 2020; 41(5): 761-768. Available from: doi:https://doi.org/10.22246/jikm.2020.41.5.761
Daeshiho-tang	Acute Pancreatitis			Hyperlipidemic Acute Pancreatitis		Yoon-jung Kim, Yu-jin Jung, Park Dong Il. The Effect of Dachaihu Decoction for Hyperlipidemic Acute Pancreatitis: A Systematic Review and Meta-Analysis. 2020; 41(3): 306-325. Available from: doi:https://doi.org/10.22246/jikm.2020.41.3.306
Daeshiho-tang	Cholecystitis		getting higher division	chronic cholecystitis	chronic cholecystitis doesn’t exist in disease database	Zhou S. Thirty cases of chronic cholecystitis treated by acupuncture and oral adiministration of da chai hu tang. J Tradit Chin Med. 2008;28(3):173-4.
Daeshiho-tang	Acute Cholecystitis			acute cholecystitis		Zhang JH. The report of Dachaihu Tang for treating acute cholecystitis with gallstone in 30 Cases. Chinese journal of ethnomedicine and ethnopharmacy [zhong guo min zu min jian yi yao za zhi]. 2003;12(2):96‐7.
Daeshiho-tang	Cholecystitis			cholecystitis		Wu D. Acupoint block on Zusanli(st36) combined with Dachaihu Tang for treating cholecystitis in 114 cases. Shaanxi journal of traditional chinese medicine[shan xi zhong yi]. 2007;28(3):339‐41.
Daeshiho-tang	Cholecystitis		getting higher division	chronic cholecystitis	chronic cholecystitis doesn’t exist in disease database	Tian J, Yang SJ. Clinical study of modified DaChaiHu Tang on 60 cases of chronic cholecystitis combined treatment. Asia-pacific traditional medicine[ya tai chuan tong yi yao]. 2015;11(8):117.
Daeshiho-tang	Cholecystitis		getting higher division	chronic cholecystitis	chronic cholecystitis doesn’t exist in disease database	Shi QJ. Clinical study on modified Dachaihu Tang treatment of chronic cholecystitis. China journal of chinese medicine[zhong yi xue bao]. 2015;30(2):287‐8,91.
Daeshiho-tang	Cholelithiasis		microlithiasis is tiny size of choleithiasis	microlithiasis of the gallbladder	microlithiasis of the gallbladder doesn’t exist in disease database	Qiu HP, Li CC. The observation on the therapeutic effect of Dachaihu Tang combined with a specific lithagogue position for treating microlithiasis of the gallbladder in 68 Cases. Journal of fujian university of traditional chinese medicine [fu jian zhong yi yao da xue xue bao]. 2014;24(2):51‐2.
Daeshiho-tang	Adult Atopic Dermatitis		28 year old woman case	Chronic Atopic Dermatitis with Eosinophilia	Chronic Atopic Dermatitis with Eosinophilia doesn’t exist in disease database	Park MC, Lee JH, Seong EJ, Lee DS, Jo EH. Chronic Atopic Dermatitis with Eosinophilia Improved by Daesiho-Tang: A Case Report. Clin Cosmet Investig Dermatol. 2023;16:2561-72.
Daeshiho-tang	Dyslipidemias			dyslipidemia		Noh JW, Lee BC. LDL cholesterol-lowering effect of Daeshiho-tang in patients with dyslipidemia: a pilot randomized, double-blind, placebo-controlled trial. Heliyon. 2023;9(8):e19162.
Daeshiho-tang	Obesity			obesity		Kct. Anti-obesity effect of Bangpungtongseong-san and Daeshiho-tang: randomized, Double blind clinical trial. https://trialsearchwhoint/Trial2aspx?TrialID=KCT0006600. 2021.
Daeshiho-tang	Hyperlipidemia			hyperlipidemia		Kct. The clinical effects of Daeshiho-tang on hyperlipidemia patients. https://trialsearchwhoint/Trial2aspx?TrialID=KCT0006132. 2021.
Daeshiho-tang	Dysmenorrhea		both have same icd11 code	menstrual pain	menstrual pain doesn’t exist in disease database	Horiba Y, Yoshino T, Watanabe K. Daisaikoto for menstrual pain: a lesson from a case with menstrual pain successfully treated with daisaikoto. Case Rep Med. 2015;2015:929514.
Galgeunhaegi-tang	Hand Foot And Mouth Disease			Hand Foot And Mouth Disease		Soo Yeon Chae, Park Seong-sik. An Adult Case of Painful Hand Foot and Mouth Disease Treated with Galgeunhaegi-tang. 2022; 34(4): 81-88.
Galgeunhaegi-tang	Trigeminal Neuralgia			Trigeminal neuralgia		Joon-Ki Jo , Min-Cheol Park , In-Hwan Youn, Eun-Jin Seong, Seok Hun Hong. Two Cases Report of Galgunhaegui-tang Applied on Trigeminal neuralgia. 2007; 20(3): 243-250.
Galgeunhaegi-tang	Fever		getting higher division	Fever of Unknown Origin		Chi-Hye Yim, Il Hwan Kim, Jae-Seung. Cho, Hyo Soo Kim, Seung-Man Kwon, Shin Kim, Hye-sun Park. A Clinical Study of the Treatment Prescribed Kalkunhaeki-tang for FUO (Fever of Unknown Origin) Patient. 2007; 19(2): 223-229.
Galgeunhaegi-tang	Erysipelas			Erysipelas		Bae J., Kim J., Wei T. A case report of Galgunhaegui-tang applied on erysipelas. Kor J Ori Med Physiol & Pathol. 2001;15:571–573.
Galgeunhaegi-tang	Hantavirus Infections		according to given paper, hantaan virus is one of hanta virus	Hantaan virus Inflammatory Symptom		Seiyoung Kang, Ji Won Yoon, Hong Joon Kim, Kuk Jin Sim, sung-geun Lee, Sang-kwan Lee, Jong Deok Lee, Kang-Keyng Sung. A Case of Hantaan virus Inflammatory Symptom Treated by Galgunhegi-tang. 2004; 18(1): 289-293.
Galgeun-tang	Diabetes Mellitus Non-Insulin-Dependent			Diabetes Mellitus Non-Insulin-Dependent		Eun-jin Kang, Hae-rang Ryu, Young-kyun Kim, Kyoung-min Kim. A Case Report of Patient with Type 2 Diabetes Mellitus Treated with Galgeun-tang. 2017; 38(5): 541-547.
Galgeun-tang	gynecomastia			gynecomastia		Motoo Y, Taga H, Su SB, Sawabu N. Effect of gegen-tang on painful gynecomastia in patients with liver cirrhosis: a brief report. Am J Chin Med. 1997;25(3-4):317-24.
Galgeun-tang	Cataract	Inflammation	aqueous flare elevation after complicated cataract surgery due to intraocular inflammation	aqueous flare elevation after complicated cataract surgery	intraocular inflammation doesn't exist	Ikeda N, Hayasaka S, Nagaki Y, Hayasaka Y, Kadoi C, Matsumoto M. Effects of kakkon-to and sairei-to on aqueous flare elevation after complicated cataract surgery. Am J Chin Med. 2002;30(2-3):347-53.
Galgeun-tang	Primary Dysmenorrhea			primary dysmenorrhea		Chai C, Hong F, Yan Y, Yang L, Zong H, Wang C, et al. Effect of traditional Chinese medicine formula GeGen decoction on primary dysmenorrhea: A randomized controlled trial study. J Ethnopharmacol. 2020;261:113053.
Galgeun-tang	Respiratory Tract Diseases		getting higher division	COVID-19	COVID-19 doesn’t exist in disease database	Takayama S, Namiki T, Ito T, Arita R, Nakae H, Kobayashi S, et al. A multi-center, randomized controlled trial by the Integrative Management in Japan for Epidemic Disease (IMJEDI study-RCT) on the use of Kampo medicine, kakkonto with shosaikotokakikyosekko, in mild-To-moderate COVID-19 patients for symptomatic relief and prevention of severe stage: a structured summary of a study protocol for a r…
Gamisoyo-san	Major Depressive Disorder		Korean Society of Oriental Neuropsychiatry. (2016). Oriental Neuropsychiatry. Jipmoondang.	UL-syndrome(鬱症)	TCM symptoms doesn’t exist in disease database	Yun-Mo Je, Dong-Youl Yoo. Two Case Report of UL-syndrome(鬱症) Treated with Gamisoyosan(加味逍遙散). 2011; 19(2): 187-194.
Gamisoyo-san	Anxiety Disorders	Anxiety	getting higher division	Generalized Anxiety disorder	Generalized Anxiety disorder doesn’t exist in disease database	Jung-Hwa Lim, Bok-Nam Seo, Lee Sang Ryong, In Chul Jung. Interim Report about The Comparative Clinical Study of Efficacy of Gamisoyo-san(Jiaweixiaoyaosan) on Anxiety of Generalized Anxiety disorder. 2010; 21(3): 29-44.
Gamisoyo-san	Infertility		getting higher division		Infertile Women with Ovarian Dysfunction doesn’t exist in disease database	Han-Sung Lee , Kwang-Seok Ahn , Bum Sang Shim , Sung-Hoon Kim , Seung-hoon Choi , YunJae Jung , Kyoo-Seok Ahn, Kwang-Ho Cho, Tae-Kyung Kim, Choon-Hwan Kim, Soo-Jung Ahn. A Retrospective Study on the Influence of Kamisoyo-san (Jiaweixiaoyao-san) on Improving Ovarian Function in Child-bearing Period Infertile Women with Ovarian Dysfunction. 2009; 30(5): 137-145.
Gamisoyo-san	PAPILLARY CARCINOMA OF THYROID	Postoperative Complications	http://symmap.org/detail/SMDE12357	Postoperative Pain	Postoperative Pain doesn’t exist in disease database	Su Hyoun Lee, Kang San Kim, Jong Min Yun, Ha Neal Ko, Lae Hee Kim, Yun Jin Rhee, Yung Chen Sun, Kwang Hyuk Kim, Seon Yeop Lee, Si Hyeong Lee. Case Report on Three Cases of Postoperative Pain after Thyroidectomy Treated with Gamisoyo-san. 2012; 26(5): 793-796.
Gamisoyo-san		Depressive Disorder, Anxiety Disorders, Osteoporosis Postmenopausal, Cardiovascular Diseases,	according to given paper	menopausal disorder	menopausal disorder, Insomnia, Headache don’t exist in disease database	Sena Lee, Kang Hyun Leem, Jae-Bong Son, Youngsung Ju, Hyeong-Jun Kim. The Literatual Study of Kamisoyo-san on Menopausal Disorder. 2009; 22(4): 46-64.
Gamisoyo-san		Musculoskeletal Diseases	getting higher division	back pain	back pain doesn’t exist in disease database	Gui-Hee Lee, Dong-Youl Yoo. A Case report of menopausal disorder patient who had back pain treated with Kamisoyosan-gamibang. 2011; 19(2): 195-200.
Gamisoyo-san	Anxiety Disorders, Depressive Disorder					Ju-yeon You , Chul-yong Jang , Hye-ryon Jeong , Yong-jeen Shin , Seong-joung Kim , Un-jung Lee. Three Cases Report of Anxiety and Depression Disorder in the Traffic Accident Patients Treated with Prescription of Kami-shoyo-san. 2014; 35(4): 556-572.
Gamisoyo-san	Primary Dysmenorrhea					Duck-Gu Kim, Dong-Youl Yoo. Two Cases Report of the Primary Dysmenorrhea Treated with Gamisoyosan-gagambang. 2011; 24(2): 126-133.
Gamisoyo-san	Major Depressive Disorder		Korean Society of Oriental Neuropsychiatry. (2016). Oriental Neuropsychiatry. Jipmoondang.	UL-syndrome(鬱症)	TCM symptoms doesn’t exist in disease database	Eun-Sang Ko, Byung-Chul Kang, Kyoung-Hwa Sung, Il-Hun Song, Ui-Chul Kim, Do-IK Kwon, KyungHoon Park, Sung-Min Jung, Jun-Ha Park. The Clinical Review on Three Cases of UL-syndrome(鬱證) induced by Chronic Stress. 2004; 25(3): 615-624.
Gamisoyo-san	Premenstrual Dysphoric Disorder			premenstrual dysphoric disorder		Yamada K, Kanba S. Effectiveness of kamishoyosan for premenstrual dysphoric disorder: open-labeled pilot study. Psychiatry Clin Neurosci. 2007;61(3):323-5.
Gamisoyo-san		Depressive Disorder, Anxiety Disorders, Osteoporosis Postmenopausal, Cardiovascular Diseases,	according to given paper	climacteric symptoms	climacteric symptoms, Insomnia, Headache don’t exist in disease database	Umin. A randomized double blind, placebo-controlled trial of efficacy and safety of Kamishoyosan in patients with climacteric symptoms. https://trialsearchwhoint/Trial2aspx?TrialID=JPRN-UMIN000005079. 2011.
Gamisoyo-san		Depressive Disorder, Anxiety Disorders, Osteoporosis Postmenopausal, Cardiovascular Diseases,	according to given paper	climacteric symptom	climacteric symptoms, Insomnia, Headache don’t exist in disease database	Umin. Efficacy and safety of Kamishoyosan in patients with climacteric symptom associated with depressive state. https://trialsearchwhoint/Trial2aspx?TrialID=JPRN-UMIN000003429. 2010.
Gamisoyo-san		Depressive Disorder, Anxiety Disorders, Osteoporosis Postmenopausal, Cardiovascular Diseases,	according to given paper	Menopausal Symptoms	menopausal disorder, Insomnia, Headache don’t exist in disease database	Takamatsu K, Ogawa M, Obayashi S, Takeda T, Terauchi M, Higuchi T, et al. A Multicenter, Randomized, Double-Blind, Placebo-Controlled Trial to Investigate the Effects of Kamishoyosan, a Traditional Japanese Medicine, on Menopausal Symptoms: The KOSMOS Study. Evidence-based complementary and alternative medicine : eCAM. 2021;2021(8856149):8856149.
Gamisoyo-san		Depressive Disorder, Anxiety Disorders, Osteoporosis Postmenopausal, Cardiovascular Diseases,	according to given paper	Menopausal Symptoms	menopausal disorder, Insomnia, Headache don’t exist in disease database	Takamatsu K, Ogawa M, Higuchi T, Takeda T, Hayashi K, Mizunuma H. Effects of Kamishoyosan, a Traditional Japanese Medicine, on Menopausal Symptoms: a Randomized, Placebo-Controlled, Double-Blind Clinical Trial. Evidence-based complementary and alternative medicine : eCAM. 2020;2020:9285317.
Gamisoyo-san	Anxiety Disorders	Anxiety		Generalized Anxiety disorder	Generalized Anxiety disorder doesn’t exist in disease database	Park DM, Kim SH, Park YC, Kang WC, Lee SR, Jung IC. The comparative clinical study of efficacy of Gamisoyo-San (Jiaweixiaoyaosan) on generalized anxiety disorder according to differently manufactured preparations: multicenter, randomized, double blind, placebo controlled trial. Journal of ethnopharmacology. 2014;158 Pt A:11‐7.
Gamisoyo-san	Dyskinesia Drug-Induced		antipsychotic-induced tardive dyskinesia patients	tardive dyskinesia in patients with schizophrenia		Lee JG, Shin BS, Lee YC, Park SW, Kim YH. Clinical effectiveness of the Kampo medicine kamishoyosan for adjunctive treatment of tardive dyskinesia in patients with schizophrenia: a 16-week open trial. Psychiatry Clin Neurosci. 2007;61(5):509-14.
Gamisoyo-san	Premenstrual Syndrome			premenstrual syndrome		Kimura Y, Takamatsu K, Fujii A, Suzuki M, Chikada N, Tanada R, et al. Kampo therapy for premenstrual syndrome: efficacy of Kamishoyosan quantified using the second derivative of the fingertip photoplethysmogram. J Obstet Gynaecol Res. 2007;33(3):325-32.
Gamisoyo-san	Premenstrual Syndrome			Premenstrual syndrome		jRcts. Clinical study to evaluate efficacy and safety of Kamishoyosan for Premens trual syndrome. https://trialsearchwhoint/Trial2aspx?TrialID=JPRN-jRCTs061220001. 2022.
Gamisoyo-san		Depressive Disorder, Anxiety Disorders, Osteoporosis Postmenopausal, Cardiovascular Diseases,	according to given paper	menopausal symptoms	menopausal disorder, Insomnia, Headache don’t exist in disease database	JapicCti. Kamisyoyosan's effects on some menopausal symptoms study: KOSMOS Study. https://trialsearchwhoint/Trial2aspx?TrialID=JPRN-JapicCTI-163215. 2016.
Gamisoyo-san	Mastitis			mastitis		Inoue M. Kampo treatment for mastitis - kamishoyosan. Kampo igaku (kampo medicine). 1994;18:238‐41.
Gamisoyo-san		Depressive Disorder, Anxiety Disorders, Osteoporosis Postmenopausal, Cardiovascular Diseases,	according to given paper	climacteric disorders	climacteric disorder, Insomnia, Headache don’t exist in disease database	Higuchi T, Tarakida A, Abe K. Comparing the effects of hormone replacement therapy and kamishoyosan treatment on climacteric disorders. Sanfujinka kampo kenkyu no ayumi (recent progress of kampo medicine in obstetrics and gynecology). 2009;26:18‐23.
Gamisoyo-san		Depressive Disorder, Anxiety Disorders, Osteoporosis Postmenopausal, Cardiovascular Diseases,	according to given paper	climactericdisorders in postmenopausal women	climacteric symptoms, Insomnia, Headache don’t exist in disease database	Higuchi T, Iino K, Tarakida A. A comparing the effects of kamishoyosan or HRT on climactericdisorders in postmenopausal women: results from a randomized controlled trial. Nihon josei igaku gakkai zasshi (the journal of japan society for menopause and women's health). 2012;20:305‐12.
Gamisoyo-san		Depressive Disorder, Anxiety Disorders, Osteoporosis Postmenopausal, Cardiovascular Diseases,	according to given paper	climacteric syndrome	climacteric symptoms, Insomnia, Headache don’t exist in disease database	Hidaka T, Yonezawa R, Saito S. Kami-shoyo-san, Kampo (Japanese traditional medicine), is effective for climacteric syndrome, especially in hormone-replacement-therapy-resistant patients who strongly complain of psychological symptoms. Journal of obstetrics and gynaecology research. 2013;39(1):223‐8.
Hwanglyeonhaedok-tang	Fracture Compression		getting higher division	Acute Compression Fracture Patient Complaining of Coldness of Right Low Extremity		Ji Su Lee,Hyeon Jun Cheon;Sung Jun Joo;Seung Min Seo;Hye Won Yeum. A Case Report of Acute Compression Fracture Patient Complaining of Coldness of Right Low Extremity Treated with Hwangryunhaedok-tang Pharmacopuncture. Journal of Sports Korean Medicine & Clinical Pharmacopunctur. 2022;22(1):53-67. 10.51321/jskmcp.2022.22.1.53
Hwanglyeonhaedok-tang		Cerebral Infarction		Agitation(Byun-jo) Caused by Cerebral Infarction	Vexation and agitation don't exist in this databse	Yu-Jin Lee, Se-Jin Park. A Case Report of the Agitation(Byun-jo) Caused by Cerebral Infarction Treated with Hwangryunhaedok-tang Herbal-Acupuncture Therapy. 2012;13(1):118-25.
Hwanglyeonhaedok-tang	Musculoskeletal Diseases		getting higher division	Cervical Pain Caused by Traffic Accidents		Yu Chen Lee, Dae Jin Nam, Gun Huh, Jae Eun Lee, Bin Na Ra Kim, Eun Mo Song, Eun Jung Lee,Jung Min Lee, Min Seok Oh. The Comparative Study on the Effect of HWANGRYUNHAEDOKTANG Pharmacopuncture and Essential Bee Venom Pharmacopuncture for Cervical Pain Caused by Traffic Accidents: A Randomized Controlled Trial. 2014; 24(4): 145-153
Hwanglyeonhaedok-tang	Musculoskeletal Diseases		getting higher division	Cervical Pain caused by Traffic Accidents		Young-Jun Kim, Tae-Ryeong Kim, Chang-Hoon Woo, Byung-Cheul Shin. Comparative Effectiveness of Hwangryunhaedok-tang Pharmacopuncture, Essential Bee Venom Pharmacopuncture and Jungsongouhyul Pharmacopuncture for Cervical Pain caused by Traffic Accidents: A Retrospective Observational Study. 2018; 28(2): 83-89. Available from: doi:https://doi.org/10.18325/jkmr.2018.28.2.83
Hwanglyeonhaedok-tang	Musculoskeletal Diseases		getting higher division	Cervical Pain caused by Traffic Accidents		Young-Jun Kim, Tae-Ryeong Kim, Chang-Hoon Woo, Byung-Cheul Shin. Comparative Effectiveness of Hwangryunhaedok-tang Pharmacopuncture, Essential Bee Venom Pharmacopuncture and Jungsongouhyul Pharmacopuncture for Cervical Pain caused by Traffic Accidents: A Retrospective Observational Study. 2018; 28(2): 83-89. Available from: doi:https://doi.org/10.18325/jkmr.2018.28.2.83
Hwanglyeonhaedok-tang	Cervical Vertigo			Cervical Vertigo		Su-Yeon Lim, Won-Bin Shin, Jong-Won Sakong, Ji-Yun Lee, Hyun-A Jeon, Young-Joo Moon, Yu-La Lee. Case Series: Three Patients with Cervical Vertigo Treated with Hwangryunhaedok-Tang Pharmacupuncture. 2020; 31(3): 187-195. Available from: doi:10.7231/jon.2020.31.3.187
Hwanglyeonhaedok-tang	Stomatitis		getting higher division	Chemotherapy-Induced Stomatitis		Kim H-S, Choi J-E, Yoo H-S. The Effectiveness of Gargling Hwangryunhaedok-tang on Chemotherapy-Induced Stomatitis. Journal of Korean Traditional Oncology [Internet]. 2011 Jun 28;16(1):1–14. Available from: https://doi.org/10.15432/JKTO.2011.16.1.001
Hwanglyeonhaedok-tang	Fever		getting higher division	Fever of unknown origin		Tanaka K, Nara K, Nishimura T, Serizawa K, Miyazaki T, Urita Y, et al. Fever of unknown origin successfully treated by oren-gedoku-to (huanglian-jie-du-tang). Int J Gen Med. 2013;6:829-32.
Hwanglyeonhaedok-tang	Headache Disorders		getting higher division	functional Headache		Hong KK, Youn HM, Ahn CB. Clinical Studies on Hwangryunhaedoktang Herbal-Acupuncture Therapy on functional Headache. 2006; 9(3): 131-138.
Hwanglyeonhaedok-tang	Ulcer			Grade Four Pressure Ulcer		Hye-Seon Jeong, Ha-Ri Kim, Seo-Young Kim, Sang-Wha Lee, Seung-Yeon Cho et al. A Clinical Case Report on Grade Four Pressure Ulcer Patients Treated with Hwangryunhaedok-tang Pharmacopunctue and Herbal Medicine Taklisodok-eum. 2019;20(1):65-74.
Hwanglyeonhaedok-tang	Headache Disorders			Headache		Clinical Studies on HWANGRYUNHAEDOKTANG Herbal Acupuncture Therapy on Headache [Internet]. Vol. 6, Journal of Pharmacopuncture. Korean Pharmacopuncture Institute; 2003. p. 52–60. Available from: http://dx.doi.org/10.3831/KPI.2003.6.1.052
Hwanglyeonhaedok-tang				Heating Sensation	Heating Sensation doesn't exist in this database and do not have appropriate disease to compare, so exclude from this analysis	Two cases of Chest Heating Sensation treated by Hwangryunhaedok-tang Herbal-Acupuncture [Internet]. Vol. 6, Journal of Pharmacopuncture. Korean Pharmacopuncture Institute; 2003. p. 127–35. Available from: http://dx.doi.org/10.3831/KPI.2003.6.2.127
Hwanglyeonhaedok-tang	Herpes Zoster Disease			Herpes Zoster		Soo-Eun Park, Chang-Hwan Kim, Da-Nim Han, Yeon-Sik Huh. Two Cases of Herpes Zoster, treated with Hwangryunhaedoktang Herbal Acupuncture. 2007; 20(2): 240-246.
Hwanglyeonhaedok-tang				Hwa-Byung	Hwa-Byung doesn't exist in this database and do not have appropriate disease to compare, so exclude from this analysis	CHOI YUJIN, Seung-Hun Cho. Role of the Baseline Heart Rate Variability to the Effect of the Huanglian-Jie-Du Granule in Hwa-Byung Patients: Supplementary Analysis from the Randomized Trial Comparing Huanglian-Jie-Du Granule and Placebo for Hwa-Byung. 2018; 26(4): 305-311. Available from: doi:10.17547/kjsr.2018.26.4.305
Hwanglyeonhaedok-tang	Cardiovascular Diseases		getting higher division	hypertension		Arakawa K, Saruta T, Abe K, Iimura O, Ishii M, Ogihara T, et al. Improvement of accessory symptoms of hypertension by TSUMURA Orengedokuto Extract, a four herbal drugs containing Kampo-Medicine Granules for ethical use: a double-blind, placebo-controlled study. Phytomedicine. 2006;13(1-2):1-10.
Hwanglyeonhaedok-tang	Nervous System Disorder		getting higher division	insomnia		Kct. Effect of Hwanglyeonhaedok-tang on insomnia: a randomized controlled trial. https://trialsearchwhoint/Trial2aspx?TrialID=KCT0009329. 2024.
Hwanglyeonhaedok-tang	Musculoskeletal Diseases		getting higher division	Low Back Pain with Sciatica during Pregnancy		Sun-Kyung Kim, Su-Jin Kang, Ka-Kyung Hong, Chang-Min Choi. A Clinical Case Report on Traditional Korean Medical Treatment Including Hwangryunhaedok-tang Pharmacopuncture for Low Back Pain with Sciatica during Pregnancy. 2019; 32(2): 138-147. Available from: doi:https://doi.org/10.15204/jkobgy.2019.32.2.138
Hwanglyeonhaedok-tang	Leukemia	Inflammation	getting higher division	mucositis caused by anticancer agents in patients with acute leukemia		Yuki F, Kawaguchi T, Hazemoto K, Asou N. [Preventive effects of oren-gedoku-to on mucositis caused by anticancer agents in patients with acute leukemia]. Gan To Kagaku Ryoho. 2003;30(9):1303-7.
Hwanglyeonhaedok-tang	Nervous System Disorder		getting higher division	Peripheral Facial Paralysis		Jung Hun Lee, Tae Jun Yang, Seon Wook Kim, Joo Yong Jeong, Young Hun Ma, Jae Seon Oh, Jeong Wook Choi, Eun Ji Lee, and Tung Shuen Wei. Efficacy between Hwangryunhaedok-tang Pharmacopuncture Therapy and Hominis Placenta Pharmacopuncture Therapy on Peripheral Facial Paralysis : Retrospective Comparision Study. 2015; 32(4): 199-207. Available from: doi:10.14406/acu.2015.023
Hwanglyeonhaedok-tang	Piriformis Syndromes			Piriformis Muscle Syndrome		Seo-Jin Hong,Jae-Hui Kang;Seong-Eun Jo;Yun-Joo Kim;Hyun Lee. The Case Report of Piriformis Muscle Syndrome Diagnosed by MRI Treated with Hwangryunhaedok-tang Pharmacopuncture Therapy. J Sports Korean Med. 2014;14(2):35-44.
Hwanglyeonhaedok-tang	Nonepileptic Seizures		getting higher division	Psychogenic Non-epileptic Seizure		In hu Bae, Won Jung Ha, Yuna Seo, Hyun-kue lee, Su hyeon Kim, Ki-Ho Cho, et al. A Case of Psychogenic Non-epileptic Seizure Patient Complaining Myoclonic Seizure Treated with Ukgansan and Hwangnyeonhaedok-tang. 2020;21(1):33-8.
Hwanglyeonhaedok-tang	Seborrheic Dermatitis			Seborrheic Dermatitis		Hong Chul Hee. Two cases of Seborrheic Dermatitis treated by Hwangryunhaedok-tang Pharmacopuncture Therapy. 2012; 25(2): 68-75. Available from: doi:http://dx.doi.org/
Hwanglyeonhaedok-tang	Sepsis			sepsis		Xu D, Lv Y, Wang J, Yang M, Kong L. Deciphering the mechanism of Huang-Lian-Jie-Du-Decoction on the treatment of sepsis by formula decomposition and metabolomics: Enhancement of cholinergic pathways and inhibition of HMGB-1/TLR4/NF-κB signaling. Pharmacol Res. 2017;121:94-113.
Hwanglyeonhaedok-tang	Cardiovascular Diseases		getting higher division	Transient Elevated Blood Pressure		Sin-yeong Jeong, Hee-geun Jo, Eun-mi Kim, Jun-su Jeong, & Hyeok-bin Im (2019). Effects of Huanglianjiedu-tang Granules for Transient Elevated Blood Pressure: A Case Series. The Journal of Korean Oriental Internal Medicine, 40(6), 1288-1293.
Hwanglyeonhaedok-tang	Chronic Insomnia			Chronic Insomnia		Dong-Woo Nam et al. A Case Report on a Patient with Chronic Insomnia Treated with Hwangryunhaedok-tang Pharmacopuncture. Journal of korea immuno-yakchim society. 2019;7(1):27-40.
Hwanglyeonhaedok-tang	Rhinitis			rhinitis		Son, Mi Ju, Ui Min Jerng, Kim Yunhee, Lee Dong Hyo, Sungha Kim. Therapeutic effect of the traditional herbal formula, Hwanglyeonhaedok-tang, on rhinitis: A Review of the experimental study. 2017; 30(1): 74-86.
Hwanglyeonhaedok-tang	Diabetes Mellitus Non-Insulin-Dependent			Type 2 Diabetes Mellitus		Ji-soo Baek, Seon Mi Shin, Dong-Guk Shin, Chung-Sik Cho. Efficacy and Safety of the Antidiabetic effect of Hwangryunhaedok-tang for Type 2 Diabetes Mellitus Patients without Complications: A Systematic Review and Meta-Analysis. 2021; 42(4): 605-621. Available from: doi:https://doi.org/10.22246/jikm.2021.42.4.605
Hwanglyeonhaedok-tang	Gastritis			Gastritis		Beom-Chan Park, Hee-Yeon Kim, Kim Kwang-Youn, Ju-Hye Yang, kyungho kim, Hyun Ju Do, Seon young Jee, Jun-yong Choi, Kim Young Woo, KWANG IL PARK, Kim, Ki Bong. A Comparative Clinical Study on the Effect of Hwangryunhaedok-tang in Gastritis Treatment. 2020; 28(2): 157-167. Available from: doi:10.14374/HFS.2020.28.2.157
Hwanglyeonhaedok-tang	Acne			Acne		Hye-Yoon Kim, Seok Hun Hong, In Hae Park, Sun-ho Shin, Young-Mi Kwon. Twenty-two Case of Acne Treated by Hwangryunhaedok-tang Pharmacopuncture Therapy Combined with Herbal Medicine and Extrusion. 2015; 28(3): 114-125. Available from: doi:http://dx.doi.org/10.6114/jkood.2015.28.3.114
Hwanglyeonhaedok-tang	Dermatitis		getting higher division	Atopic Dermatitis	atopic dermatitis doesn’t exist in this database	Min Jung Ko, Junghan Baek. A Clinical Study on the Effect of Hwangryunhaedock-tang on Atopic Dermatitis. 2012; 26(4): 51-60. Available from: doi:http://dx.doi.org/10.7778/jpkm.2012.26.4.051
Hwanglyeonhaedok-tang	Obesity Abdominal			Abdominal Obesity		Kwon S, Jung W, Byun AR, Moon S, Cho K, Shin K. Administration of Hwang-Ryun-Haedok-tang, a Herbal Complex, for Patients With Abdominal Obesity: A Case Series. Explore (NY). 2015;11(5):401-6.
Hyeonggaeyeongyo-tang	Severe Acute Respiratory Syndrome		getting higher division	severe acute respiratory syndrome coronavirus 2 infection		Chiba S, Shinohara K. Keigai-rengyo-to as post-exposure prophylaxis for severe acute respiratory syndrome coronavirus 2 infection. Respir Investig. 2023;61(6):669-74.
Hyeonggaeyeongyo-tang	Rhinitis		getting higher division	Chronic Rhinitis		Nct. The Efficacy and Safety of Hyeonggaeyeongyo-tang for Chronic Rhinitis According to Pattern Identification in Korean Medicine. https://clinicaltrialsgov/show/NCT02477293. 2015.
Hyeonggaeyeongyo-tang	Rhinitis		getting higher division	Allergic and Nonallergic Rhinitis		Kim MH, Son J, Nam HJ, Ko SG, Choi I. Hyeonggaeyeongyo-Tang for Treatment of Allergic and Nonallergic Rhinitis: A Prospective, Nonrandomized, Pre-Post Study. Evid Based Complement Alternat Med. 2016;2016:9202675.
Hyeonggaeyeongyo-tang	Acne Vulgaris			acne vulgaris		Kim KS, Kim YB. Anti-inflammatory effect of Keigai-rengyo-to extract and acupuncture in male patients with acne vulgaris: a randomized controlled pilot trial. Journal of alternative and complementary medicine (New York, NY). 2012;18(5):501‐8.
Hyeonggaeyeongyo-tang	Respiratory Tract Diseases		getting higher division	severe acute respiratory syndrome coronavirus 2 infection		Chiba S, Shinohara K. Keigai-rengyo-to as post-exposure prophylaxis for severe acute respiratory syndrome coronavirus 2 infection. Respir Investig. 2023;61(6):669-74.
Saengmaek-san	Heart Diseases			Anthracycline Sequential Trastuzumab Therapy Related Cardiac Toxicity		Nct. The Use of Shengmai San to Prevent Anthracycline Sequential Trastuzumab Therapy Related Cardiac Toxicity. https://clinicaltrialsgov/ct2/show/NCT06214195. 2023.
Saengmaek-san	Radiation Pneumonitis			Cancer Patients with Symptoms Related to Radiation Pneumonitis after Radiotherapy		Chae, Jean, Lee, Jeeyoung, Song, Anna, Choi, Seongheon, Lee, Soomin, Jung, Yeehong, & Lee, Sookyung (2013). Effect of Saengmaek-san on Cancer Patients with Symptoms Related to Radiation Pneumonitis after Radiotherapy : Report of 2 Cases. Journal of Korean traditional oncology, 18(1), 1-7.
Saengmaek-san	Heart Diseases		getting higher division	Cardiotoxicity from Anthracyclines		Zhang XN, Li YY, Zhang YH, Zhang WQ, Zhu YP, Zhang JP, et al. Shengmai San for Treatment of Cardiotoxicity from Anthracyclines: A Systematic Review and Meta-Analysis. Chin J Integr Med. 2022;28(4):374-83.
Saengmaek-san	Myocarditis		getting higher division	viral myocarditis		Su CT, Fan DM, Yu MX. Therapeutic study on Shengmai San modified for treatment of viral myocarditis. Acta chinese medicine and pharmacology. 1999;27(5):14.
Saengmaek-san	Xerostomia	Stroke		Xerostomia in Stroke Patients		Dae-Hyun Lee, Hyun-Jin Han, Lakhyung Kim, Kang Sei Young, Jang Insoo. Effect of Saengmaeg-san Extract on Xerostomia in Stroke Patients : A Double-Blind Randomized Controlled Study. 2011; 32(4): 542-549.
Saengmaek-san	Diabetes Mellitus Non-Insulin-Dependent	Nervous System Disorder		Type 2 Diabetes Accompanied Somatic Neuropathy	Somatic Neuropathy doesn't exist in this database	Li KZ. Observation of JIawei Shengmai San on 30 Patients with Type 2 Diabetes Accompanied Somatic Neuropathy. Information on traditional chinese medicine. 2003;20(5):45‐6.
Socheongryong-tang	Eczema Dyshidrotic			Dyshidrotic Eczema		Na-Ru Kang, Myoung-Rim Tark, Woo-Shin Ko, Hwa-Jung Yoon. A Clinical Study about the Effect of Socheongryong-Tang on a Dyshidrotic Eczema Patient. 2011; 24(1): 192-199.
Socheongryong-tang	Cochlear Diseases			Tinnitus		Young-ho Seo, Min Hwangbo, Hae-yun Choi. A Case Report of Tinnitus Treated by Socheongryong-tang based on Shanghanlun Provisions. The Journal of Korean Medical Association of Clinical Sanghan-Geumgwe (J of KMediACS). 2020;12(1):71-80.
Socheongryong-tang	Respiratory Tract Infections		getting higher division	Upper Respiratory Tract Infection		Nct. Effect of Socheongryong-tang and Yeongyopaedok-san in Upper Respiratory Tract Infection. https://clinicaltrialsgov/show/NCT01019889. 2009.
Socheongryong-tang	Asthma			Asthma		Woo-Suck Hwang, Hee-Jae Jung, Chang-Yeop Ju, Jae-Sung Lee, Kyung-Ki Lee, Hyung-Koo Rhee, Sung-Ki Jung. A Study on Changes in Blood Eosinophil, Serum IgE and T Lympocyte Subpopulation after Sochongryongtang to Asthmatic Patients. 2002; 23(1): 83-89.
Socheongryong-tang	Urticaria		getting higher division	Solar Urticaria		Hyo-Bin Bae, Hwa-Jung Yoon, Woo-Shin Ko. A Clinical Study on Solar Urticaria Improved with Socheongryong-tang. 2019; 32(3): 262-268. Available from: doi:http://dx.doi.org/10.6114/jkood.2019.32.3.262
Socheongryong-tang	Allergic Rhinitis (Disorder)			Allergic Rhinitis		Min Kyung-Jin, Seon-Ho Shin, Jeong-In Kang, and Dong-Hyo Lee. A Study on Effectiveness of Socheongryong-tang for Allergic Rhinitis : A Systematic Review and Meta-analysis. The Journal of Korean Medicine Ophthalmology and Otolaryngology and Dermatology [Internet]. 2020 Nov 25;33(4):74–99. Available from: https://doi.org/10.6114/JKOOD.2020.33.4.074
Socheongryong-tang	Allergic Rhinitis (Disorder)			allergic rhinitis		Yan Y, Zhang J, Liu H, Lin Z, Luo Q, Li Y, et al. Efficacy and safety of the Chinese herbal medicine Xiao-qing-long-tang for allergic rhinitis: A systematic review and meta-analysis of randomized controlled trials. J Ethnopharmacol. 2022;297:115169.
Socheongryong-tang	Rhinitis Allergic Perennial			perennial allergic rhinitis		Tanaka A, Ohashi Y, Kakinoki Y, Washio Y, Yamada K, Nakai Y, et al. The herbal medicine shoseiryu-to inhibits allergen-induced synthesis of tumour necrosis factor alpha by peripheral blood mononuclear cells in patients with perennial allergic rhinitis. Acta Otolaryngol Suppl. 1998;538:118-25.
Socheongryong-tang	Common Cold			Common Cold		Park YC. Effect of Socheongryong-tang on Punghan and Pungyeol Type Common Cold : a Double Blind, Placebo Controlled Study. Korean journal of oriental physiology & pathology. 2005;19(2):524‐9.
Socheongryong-tang	Dermatitis		getting higher division	Atopic Dermatitis Patients With Respiratory Disorders	atopic dermatitis doesn’t exist in this database	Lee JH, Jo EH, Jung JY, Kim YE, Son MJ, Kang SJ, et al. Efficacy and Safety of Socheongryong-Tang Among Atopic Dermatitis Patients With Respiratory Disorders: a Double-Blinded, Randomized, Placebo-Controlled Clinical Trial. Frontiers in pharmacology. 2020;11:597885.
Socheongryong-tang	Rhinitis Allergic Perennial			perennial allergic rhinitis		Kim MH, Hong SU, Kim HT, Seo HS, Kim K, Ko SG, et al. A multicenter study on the efficacy and safety of So-Cheong-Ryong-Tang for perennial allergic rhinitis. Complement Ther Med. 2019;45:50-6.
Socheongryong-tang	Allergic Rhinitis (Disorder)			allergic rhinitis		Kct. Evaluation of the efficacy of Socheongryong-tang for improving nasal symptoms in allergic rhinitis patient. http://crisnihgokr/cris/en/search/search_result_st01jsp?seq=8638. 2017.
Sosiho-tang	Stomatitis		getting higher division	chemotherapy-induced stomatitis		Matsuoka H, Mizushima Y, Kawano M, Tachibana N, Sawada Y, Kato S, et al. [Clinical availability of the herbal medicine, SYOUSAIKOTOU, as a gargling agent for prevention and treatment of chemotherapy-induced stomatitis]. Gan To Kagaku Ryoho. 2004;31(12):2017-20.
Sosiho-tang	Respiratory Tract Diseases		getting higher division	Chronic cough		Hee-Chang Ryu, Soong-In Lee, (2016). A Case Report of Chronic cough treated by Soshiho-tang based on Shanghanlun Provisions. The Journal of Korean Medical Association of Clinical Sanghan-Geumgwe (J of KMediACS). , 8(1), 99-108.
Sosiho-tang	Chronic Fatigue Syndrome, Encephalomyelitis		getting higher division	Myalgic Encephalomyelitis/Chronic Fatigue Syndrome with Chronic Febricula		Numata T, Miura K, Akaishi T, Arita R, Ishizawa K, Saito N, et al. Successful Treatment of Myalgic Encephalomyelitis/Chronic Fatigue Syndrome with Chronic Febricula Using the Traditional Japanese Medicine Shosaikoto. Intern Med. 2020;59(2):297-300.
Sosiho-tang	Gastrointestinal Diseases		getting higher division	Nausea		Lae-Chun Lee. “A Case Report of Taeyangbyeong Nausea Patient with Soshiho-tang.” Korean Medical Association of Clinical Sanghan-Geumgwe) [Internet]. 2013 Dec 31;5(1):53–9. Available from: https://doi.org/10.22891/KMEDIA.2013.5.1.53
Sosiho-tang	Parkinson Disease, Stroke			Parkinson's Disease with Pontine Infarction		Beom-mo Koo, Jae-chul Yang, Sung-keun Kim, Kyung-yun Lee, Ju-young Kim. A Clinical Study about the Effect of Soshiho-tang on a Case of Parkinson's Disease with Pontine Infarction. 2007; 28(2): 34-43.
Sosiho-tang	Heart Diseases		according to article the patient had palpations	pitting Edema	pitting Edema doesn't exist in this database	Seo-Yeon Park. “A Case Report of Pitting Edema treated by Soshiho-tang based on Shanghanlun Provisions.”The Journal of Korean Medical Association of Clinical Sanghan-Geumgwe (J of KMediACS). [Internet]. 2017 Dec 31;9(1):37–45. Available from: https://doi.org/10.22891/KMEDIA.2017.9.1.37
Sosiho-tang	Dermatitis		getting higher division	Atopic Dermatitis	atopic dermatitis doesn’t exist in this database	Joon-hong Min, So-hyun Jo. A Case Report of Atopic Dermatitis treated by Soshiho-tang based on Shanghanlun Provisions. The Journal of Korean Medical Association of Clinical Sanghan-Geumgwe (J of KMediACS). 2015;7(1):75-85.
Sosiho-tang	Burning Mouth Syndrome			Burning Mouth Syndrome		Su-Jin Kim, Yeon-Soo Kim, Seon young Jee, Min Hwangbo. 3 Cases of Burning Mouth Syndrome Treated with Sosiho-tang-Based Korean Medicine. 2021; 34(4): 146-153.
Sosiho-tang	Stroke	Fever	getting higher division	Central Fever Patient Diagnosed as Pontine Hemorrhage	pontine hemorrhage & central fever doesn’t exist in disease database	Su bin Kim, Yun kyeong Jeong, Han Gyul Lee, Sang Kwan Mun, Woo sang Jung et al. A Case of Central Fever Patient Diagnosed as Pontine Hemorrhage Treated With 小柴胡湯 (Sosiho-tang, Xiao chai hu-tang). 2016;17(1):1-8.
Sosiho-tang	Cholecystitis		getting higher division	chronic cholecystitis	chronic cholecystitis doesn’t exist in disease database	Zheng JJ. Clinical observation on Xiaochaihu Tang for treating binding constraint of liver qi syndrome differentiation-type chronic cholecystitis. Clinical journal of traditional chinese medicine [zhong yi yao lin chuang za zhi]. 2014;26(1):26‐7.
Sosiho-tang	Depressive Disorder		getting higher division	dysthymia	dysthymia doesn’t exist in disease database	Zhang XZ, Li ZJ. [Clinical observation on treatment of dysthymia with combined use of Xiaochaihu Decoction and doxepin]. Zhong Xi Yi Jie He Xue Bao. 2005;3(4):312-3.
Sosiho-tang	Hepatitis C Chronic			chronic hepatitis C		Wang XZ, Guo F, Wang HF. Intervention effect research of compound Xiaochaihu Tang in treaing common adverse reactions of chronic hepatitis C patients after treatment of interferon. Chinese journal of integrated traditonal and western medicine on liver diseases [zhong xi yi jie he gan bing za zhi]. 2009;19(4):211‐3.
Sosiho-tang	Cholecystitis		getting higher division	chronic cholecystitis	chronic cholecystitis doesn’t exist in disease database	Tang YS, Feng L, Duan HN, Sun J. Jinyu Xiaochaihu Tang for treating chronic cholecystitis in 45 cases. Shanxi journal of traditional chinese medicine [shanxi zhong yi]. 2008;29(4):462‐3.
Sosiho-tang	Hepatitis B Chronic			chronic hepatitis B		Qin XK, Li P, Han M, Liu JP. [Xiaochaihu Tang for treatment of chronic hepatitis B: a systematic review of randomized trials]. Zhong Xi Yi Jie He Xue Bao. 2010;8(4):312-20.
Sosiho-tang	Hepatitis C Chronic			chronic hepatitis C		Ji XL. 45 cases of using compound Xiaochaihu Tang combined with interferon to treat chronic hepatitis C. Henan traditional chinese medicine[he nan zhong yi yao]. 2013;33(7):1072‐3.
Sosiho-tang	Hepatitis Chronic		getting higher division	chronic active hepatitis		Hirayama C, Okumura M, Tanikawa K. A multicenter randomized controlled clinical trial of Shosaiko-to in chronic active hepatitis. Analysis of serum enzyme activities. Kan-tan-sui. 1992;25:551‐8.
Sosiho-tang	Hepatitis Chronic		getting higher division	chronic active hepatitis		Hirayama C, Okumura M, Tanikawa K. A multicenter randomized controlled clinical trial of shosaiko-to in chronic active hepatitis. Kan-tan-sui. 1990;20:751‐9.
Sosiho-tang	Hepatitis C Chronic			chronic hepatitis C		Deng G, Kurtz RC, Vickers A, Lau N, Yeung KS, Shia J, et al. A single arm phase II study of a Far-Eastern traditional herbal formulation (sho-sai-ko-to or xiao-chai-hu-tang) in chronic hepatitis C patients. J Ethnopharmacol. 2011;136(1):83-7.
