# Supplementary material for: Network Analysis of Predicted Therapeutic Symptoms in National Health Insurance Herbal Prescriptions
Source: Life (Basel). 2025 Nov 18;15(11):1769. doi: 10.3390/life15111769 (PMC12654001; doi:10.3390/life15111769)
Supplement: Supplementary file 1 [file life-15-01769-s001.zip › life-3962368-supplementary/Supplementary Table S3.xlsx]

## Sheet: Sheet1
prescription	category	ID	Description	setSize	enrichmentScore	NES	pvalue	p.adjust	qvalue	rank	leading_edge	core_enrichment
Banhabakchulcheonmatang	FDR	hsa04725	Cholinergic synapse	65	0.887763	1.60865	0.000271139	0.0104727	0.00745632	111	tags=18%, list=3%, signal=18%	43/1128/1129/1131/596/1139/207/5594/5579/5595/2353/5578
Banhabakchulcheonmatang	FDR	hsa04915	Estrogen signaling pathway	51	0.9062	1.64511	0.000403288	0.0117127	0.00833917	125	tags=35%, list=3%, signal=35%	2099/10499/2100/5241/596/1509/808/207/3725/4846/8648/6714/4988/5594/4318/5595/2353/4313
Banhabakchulcheonmatang	FDR	hsa05163	Human cytomegalovirus infection	122	0.851754	1.51833	0.000211989	0.0103596	0.00737579	279	tags=36%, list=7%, signal=35%	5743/2932/836/7124/581/1432/842/808/5970/3569/207/7157/3576/7422/6714/841/4609/5594/3553/1019/595/5579/1026/5595/4792/5578/1499/2475/5733/6347/3106/3135/4790/3107/1956/3105/355/5925/356/5879/387/5894/1385/6376
Banhabakchulcheonmatang	FDR	hsa05140	Leishmaniasis	52	0.908855	1.64969	0.000234684	0.0103596	0.00737579	133	tags=31%, list=3%, signal=30%	5743/4843/7124/1432/5970/3725/5594/3553/3586/7040/5579/5595/2353/4792/3458/3565
Banhabakchulcheonmatang	FDR	hsa04082	Neuroactive ligand signaling	129	0.894791	1.5964	1.52809e-07	2.3609e-05	1.6809e-05	124	tags=17%, list=3%, signal=17%	43/2554/1128/1129/6530/1131/154/146/147/6531/148/1139/153/2891/150/6532/4988/5579/152/5578/2902/3359
Banhabakchulcheonmatang	dot plot	hsa04082	Neuroactive ligand signaling	129	0.894791	1.5964	1.52809e-07	2.3609e-05	1.6809e-05	124	tags=17%, list=3%, signal=17%	43/2554/1128/1129/6530/1131/154/146/147/6531/148/1139/153/2891/150/6532/4988/5579/152/5578/2902/3359
Banhabakchulcheonmatang	gsea plot	hsa04082	Neuroactive ligand signaling	129	0.894791	1.5964	1.52809e-07	2.3609e-05	1.6809e-05	124	tags=17%, list=3%, signal=17%	43/2554/1128/1129/6530/1131/154/146/147/6531/148/1139/153/2891/150/6532/4988/5579/152/5578/2902/3359
Banhabakchulcheonmatang	ridge plot	hsa04082	Neuroactive ligand signaling	129	0.894791	1.5964	1.52809e-07	2.3609e-05	1.6809e-05	124	tags=17%, list=3%, signal=17%	43/2554/1128/1129/6530/1131/154/146/147/6531/148/1139/153/2891/150/6532/4988/5579/152/5578/2902/3359
Banhabakchulcheonmatang	FDR	hsa04080	Neuroactive ligand-receptor interaction	227	0.833875	1.48322	3.0439e-06	0.000313521	0.000223219	250	tags=13%, list=6%, signal=13%	5644/2554/1128/1129/1131/154/146/147/2908/148/5646/1139/153/2891/150/1135/4988/2641/152/7442/2902/116443/1906/5733/5340/4985/2890/2147/1132/1812
Banhabakchulcheonmatang	dot plot	hsa04080	Neuroactive ligand-receptor interaction	227	0.833875	1.48322	3.0439e-06	0.000313521	0.000223219	250	tags=13%, list=6%, signal=13%	5644/2554/1128/1129/1131/154/146/147/2908/148/5646/1139/153/2891/150/1135/4988/2641/152/7442/2902/116443/1906/5733/5340/4985/2890/2147/1132/1812
Banhabakchulcheonmatang	gsea plot	hsa04080	Neuroactive ligand-receptor interaction	227	0.833875	1.48322	3.0439e-06	0.000313521	0.000223219	250	tags=13%, list=6%, signal=13%	5644/2554/1128/1129/1131/154/146/147/2908/148/5646/1139/153/2891/150/1135/4988/2641/152/7442/2902/116443/1906/5733/5340/4985/2890/2147/1132/1812
Banhabakchulcheonmatang	ridge plot	hsa04080	Neuroactive ligand-receptor interaction	227	0.833875	1.48322	3.0439e-06	0.000313521	0.000223219	250	tags=13%, list=6%, signal=13%	5644/2554/1128/1129/1131/154/146/147/2908/148/5646/1139/153/2891/150/1135/4988/2641/152/7442/2902/116443/1906/5733/5340/4985/2890/2147/1132/1812
Banhabakchulcheonmatang	FDR	hsa05200	Pathways in cancer	294	0.837992	1.48752	6.44937e-08	1.99286e-05	1.41886e-05	275	tags=24%, list=7%, signal=25%	5743/2099/4843/367/1017/5468/2932/5292/6256/890/2100/836/596/581/842/808/5970/3569/207/3725/7157/3162/3576/7422/8648/841/4609/5594/4318/1019/595/7040/5579/1026/4780/5595/2353/4792/5578/5728/3458/4313/1499/3565/598/2475/3558/1487/2950/4312/1906/2335/650/5733/1728/3091/4790/5599/2064/332/1956/5467/355/5925/2147/356/840/5879/387/6772/5894/3480
Banhabakchulcheonmatang	dot plot	hsa05200	Pathways in cancer	294	0.837992	1.48752	6.44937e-08	1.99286e-05	1.41886e-05	275	tags=24%, list=7%, signal=25%	5743/2099/4843/367/1017/5468/2932/5292/6256/890/2100/836/596/581/842/808/5970/3569/207/3725/7157/3162/3576/7422/8648/841/4609/5594/4318/1019/595/7040/5579/1026/4780/5595/2353/4792/5578/5728/3458/4313/1499/3565/598/2475/3558/1487/2950/4312/1906/2335/650/5733/1728/3091/4790/5599/2064/332/1956/5467/355/5925/2147/356/840/5879/387/6772/5894/3480
Banhabakchulcheonmatang	gsea plot	hsa05200	Pathways in cancer	294	0.837992	1.48752	6.44937e-08	1.99286e-05	1.41886e-05	275	tags=24%, list=7%, signal=25%	5743/2099/4843/367/1017/5468/2932/5292/6256/890/2100/836/596/581/842/808/5970/3569/207/3725/7157/3162/3576/7422/8648/841/4609/5594/4318/1019/595/7040/5579/1026/4780/5595/2353/4792/5578/5728/3458/4313/1499/3565/598/2475/3558/1487/2950/4312/1906/2335/650/5733/1728/3091/4790/5599/2064/332/1956/5467/355/5925/2147/356/840/5879/387/6772/5894/3480
Banhabakchulcheonmatang	ridge plot	hsa05200	Pathways in cancer	294	0.837992	1.48752	6.44937e-08	1.99286e-05	1.41886e-05	275	tags=24%, list=7%, signal=25%	5743/2099/4843/367/1017/5468/2932/5292/6256/890/2100/836/596/581/842/808/5970/3569/207/3725/7157/3162/3576/7422/8648/841/4609/5594/4318/1019/595/7040/5579/1026/4780/5595/2353/4792/5578/5728/3458/4313/1499/3565/598/2475/3558/1487/2950/4312/1906/2335/650/5733/1728/3091/4790/5599/2064/332/1956/5467/355/5925/2147/356/840/5879/387/6772/5894/3480
Banhabakchulcheonmatang	FDR	hsa04723	Retrograde endocannabinoid signaling	50	0.91207	1.65494	0.000344049	0.0117127	0.00833917	111	tags=16%, list=3%, signal=16%	5743/2554/2891/1432/5594/5579/5595/5578
Banhabakchulcheonmatang	FDR	hsa04726	Serotonergic synapse	60	0.910066	1.64713	5.80958e-05	0.0044879	0.00319527	124	tags=20%, list=3%, signal=20%	5743/5742/4129/836/4128/6532/5594/240/5579/5595/5578/3359
Banhabakchulcheonmatang	dot plot	hsa04726	Serotonergic synapse	60	0.910066	1.64713	5.80958e-05	0.0044879	0.00319527	124	tags=20%, list=3%, signal=20%	5743/5742/4129/836/4128/6532/5594/240/5579/5595/5578/3359
Banhabakchulcheonmatang	ridge plot	hsa04726	Serotonergic synapse	60	0.910066	1.64713	5.80958e-05	0.0044879	0.00319527	124	tags=20%, list=3%, signal=20%	5743/5742/4129/836/4128/6532/5594/240/5579/5595/5578/3359
Banhabakchulcheonmatang	FDR	hsa05222	Small cell lung cancer	67	0.898972	1.62822	0.000139438	0.00861725	0.00613526	163	tags=28%, list=4%, signal=28%	5743/4843/1017/6256/836/596/581/842/5970/207/7157/4609/1019/595/1026/4792/5728/598/2335
Banhabakchulcheonmatang	dot plot	hsa05222	Small cell lung cancer	67	0.898972	1.62822	0.000139438	0.00861725	0.00613526	163	tags=28%, list=4%, signal=28%	5743/4843/1017/6256/836/596/581/842/5970/207/7157/4609/1019/595/1026/4792/5728/598/2335
Banhabakchulcheonmatang	ridge plot	hsa05222	Small cell lung cancer	67	0.898972	1.62822	0.000139438	0.00861725	0.00613526	163	tags=28%, list=4%, signal=28%	5743/4843/1017/6256/836/596/581/842/5970/207/7157/4609/1019/595/1026/4792/5728/598/2335
Banhabakchulcheonmatang	FDR	GO:0098916	anterograde trans-synaptic signaling	322	0.827252	1.4767	7.70776e-08	5.02289e-05	4.17842e-05	176	tags=12%, list=4%, signal=13%	5743/43/760/2554/1128/1129/6530/1131/154/2932/2908/6531/148/7124/590/1139/2891/150/6532/18/207/1135/5594/3553/5579/5595/7442/3156/5728/2902/3359/1499/627/116443/5327/1906/1728/60482/6347
Banhabakchulcheonmatang	dot plot	GO:0098916	anterograde trans-synaptic signaling	322	0.827252	1.4767	7.70776e-08	5.02289e-05	4.17842e-05	176	tags=12%, list=4%, signal=13%	5743/43/760/2554/1128/1129/6530/1131/154/2932/2908/6531/148/7124/590/1139/2891/150/6532/18/207/1135/5594/3553/5579/5595/7442/3156/5728/2902/3359/1499/627/116443/5327/1906/1728/60482/6347
Banhabakchulcheonmatang	ridge plot	GO:0098916	anterograde trans-synaptic signaling	322	0.827252	1.4767	7.70776e-08	5.02289e-05	4.17842e-05	176	tags=12%, list=4%, signal=13%	5743/43/760/2554/1128/1129/6530/1131/154/2932/2908/6531/148/7124/590/1139/2891/150/6532/18/207/1135/5594/3553/5579/5595/7442/3156/5728/2902/3359/1499/627/116443/5327/1906/1728/60482/6347
Banhabakchulcheonmatang	FDR	GO:0032870	cellular response to hormone stimulus	302	0.814979	1.45501	2.63117e-06	0.00102879	0.000855823	309	tags=23%, list=7%, signal=22%	2099/760/367/10499/5468/2932/5292/6256/890/2100/2908/5241/1509/150/842/5970/207/4306/5139/2805/8648/6714/5315/5594/3553/7040/5579/5465/2875/4780/5595/2641/2353/5578/6720/5319/2475/6517/1906/5972/5313/4790/8837/2064/6528/2890/3791/1956/5467/5925/1508/3643/7351/10768/5563/3630/9518/387/6772/5894/3480/8644/3481/11315/478/1545/23038/1636
Banhabakchulcheonmatang	FDR	GO:0071396	cellular response to lipid	265	0.825421	1.47331	2.14966e-06	0.000933906	0.000776893	309	tags=25%, list=7%, signal=25%	5743/2099/4843/367/2932/5292/6256/890/2100/2908/5241/7124/1432/6532/842/5970/3569/207/4306/5139/3576/4846/8648/6714/5594/4318/3553/1019/3586/7040/5465/1277/5595/2353/4792/5578/6720/4313/4023/2950/1906/6347/4790/8837/5599/4317/196/6528/5054/1956/5467/5563/6696/840/942/387/4057/7099/3480/1385/6376/8644/11315/478/1545/1636
Banhabakchulcheonmatang	FDR	GO:1901699	cellular response to nitrogen compound	342	0.832926	1.48698	1.31098e-08	2.56297e-05	2.13207e-05	275	tags=22%, list=7%, signal=22%	5743/43/760/1800/10499/1128/1017/5468/1129/1131/154/2932/890/836/7124/1139/1509/6532/5970/207/7157/5139/1135/2805/1111/8648/6714/4988/5315/5594/3553/7040/5579/2875/4780/5595/2641/7442/2353/5578/3383/6720/3359/1499/7412/5319/598/2475/6517/1906/5313/4790/8837/2064/196/6528/60/2890/3791/1956/5925/3643/7351/10768/1132/1812/3630/840/9518/6772/7099/7052/5894/3480
Banhabakchulcheonmatang	dot plot	GO:1901699	cellular response to nitrogen compound	342	0.832926	1.48698	1.31098e-08	2.56297e-05	2.13207e-05	275	tags=22%, list=7%, signal=22%	5743/43/760/1800/10499/1128/1017/5468/1129/1131/154/2932/890/836/7124/1139/1509/6532/5970/207/7157/5139/1135/2805/1111/8648/6714/4988/5315/5594/3553/7040/5579/2875/4780/5595/2641/7442/2353/5578/3383/6720/3359/1499/7412/5319/598/2475/6517/1906/5313/4790/8837/2064/196/6528/60/2890/3791/1956/5925/3643/7351/10768/1132/1812/3630/840/9518/6772/7099/7052/5894/3480
Banhabakchulcheonmatang	gsea plot	GO:1901699	cellular response to nitrogen compound	342	0.832926	1.48698	1.31098e-08	2.56297e-05	2.13207e-05	275	tags=22%, list=7%, signal=22%	5743/43/760/1800/10499/1128/1017/5468/1129/1131/154/2932/890/836/7124/1139/1509/6532/5970/207/7157/5139/1135/2805/1111/8648/6714/4988/5315/5594/3553/7040/5579/2875/4780/5595/2641/7442/2353/5578/3383/6720/3359/1499/7412/5319/598/2475/6517/1906/5313/4790/8837/2064/196/6528/60/2890/3791/1956/5925/3643/7351/10768/1132/1812/3630/840/9518/6772/7099/7052/5894/3480
Banhabakchulcheonmatang	ridge plot	GO:1901699	cellular response to nitrogen compound	342	0.832926	1.48698	1.31098e-08	2.56297e-05	2.13207e-05	275	tags=22%, list=7%, signal=22%	5743/43/760/1800/10499/1128/1017/5468/1129/1131/154/2932/890/836/7124/1139/1509/6532/5970/207/7157/5139/1135/2805/1111/8648/6714/4988/5315/5594/3553/7040/5579/2875/4780/5595/2641/7442/2353/5578/3383/6720/3359/1499/7412/5319/598/2475/6517/1906/5313/4790/8837/2064/196/6528/60/2890/3791/1956/5925/3643/7351/10768/1132/1812/3630/840/9518/6772/7099/7052/5894/3480
Banhabakchulcheonmatang	FDR	GO:0007268	chemical synaptic transmission	322	0.827252	1.4767	7.70776e-08	5.02289e-05	4.17842e-05	176	tags=12%, list=4%, signal=13%	5743/43/760/2554/1128/1129/6530/1131/154/2932/2908/6531/148/7124/590/1139/2891/150/6532/18/207/1135/5594/3553/5579/5595/7442/3156/5728/2902/3359/1499/627/116443/5327/1906/1728/60482/6347
Banhabakchulcheonmatang	dot plot	GO:0007268	chemical synaptic transmission	322	0.827252	1.4767	7.70776e-08	5.02289e-05	4.17842e-05	176	tags=12%, list=4%, signal=13%	5743/43/760/2554/1128/1129/6530/1131/154/2932/2908/6531/148/7124/590/1139/2891/150/6532/18/207/1135/5594/3553/5579/5595/7442/3156/5728/2902/3359/1499/627/116443/5327/1906/1728/60482/6347
Banhabakchulcheonmatang	gsea plot	GO:0007268	chemical synaptic transmission	322	0.827252	1.4767	7.70776e-08	5.02289e-05	4.17842e-05	176	tags=12%, list=4%, signal=13%	5743/43/760/2554/1128/1129/6530/1131/154/2932/2908/6531/148/7124/590/1139/2891/150/6532/18/207/1135/5594/3553/5579/5595/7442/3156/5728/2902/3359/1499/627/116443/5327/1906/1728/60482/6347
Banhabakchulcheonmatang	ridge plot	GO:0007268	chemical synaptic transmission	322	0.827252	1.4767	7.70776e-08	5.02289e-05	4.17842e-05	176	tags=12%, list=4%, signal=13%	5743/43/760/2554/1128/1129/6530/1131/154/2932/2908/6531/148/7124/590/1139/2891/150/6532/18/207/1135/5594/3553/5579/5595/7442/3156/5728/2902/3359/1499/627/116443/5327/1906/1728/60482/6347
Banhabakchulcheonmatang	FDR	GO:0008284	positive regulation of cell population proliferation	365	0.804334	1.43536	7.10943e-07	0.000347473	0.000289054	291	tags=20%, list=7%, signal=21%	1803/5743/2099/367/1017/5292/146/890/6331/596/7124/1139/1432/150/5970/3569/207/3725/3162/7422/6714/4609/5594/4318/3553/1019/595/3586/7040/1026/5595/5578/994/5728/3458/4860/4313/1499/7412/5319/3565/1991/598/3558/1906/891/2152/2335/650/983/3091/8837/2064/3037/60/3791/332/1956/5467/3105/2147/356/3643/3630/942/6472/4057/6772/7099/3480/6376/10673/8644/3481
Banhabakchulcheonmatang	FDR	GO:0009725	response to hormone	442	0.826122	1.47412	1e-10	3.91e-07	3.25263e-07	309	tags=23%, list=7%, signal=23%	5743/2099/4843/760/367/10499/5468/4129/2932/5292/6256/890/2100/2908/836/5241/148/596/7124/590/1509/1432/150/842/5970/3569/207/4306/3725/5139/2805/847/4048/4846/8648/6714/5315/5594/3553/595/3586/7040/5579/5465/1026/2875/1277/4780/5595/2641/7442/2353/5578/6720/2155/4313/5319/2720/3692/5009/2475/6517/1906/5972/5313/1728/5447/4842/4790/8837/2064/6528/2890/3791/1956/5467/5111/5925/1508/4199/3643/7351/…
Banhabakchulcheonmatang	dot plot	GO:0009725	response to hormone	442	0.826122	1.47412	1e-10	3.91e-07	3.25263e-07	309	tags=23%, list=7%, signal=23%	5743/2099/4843/760/367/10499/5468/4129/2932/5292/6256/890/2100/2908/836/5241/148/596/7124/590/1509/1432/150/842/5970/3569/207/4306/3725/5139/2805/847/4048/4846/8648/6714/5315/5594/3553/595/3586/7040/5579/5465/1026/2875/1277/4780/5595/2641/7442/2353/5578/6720/2155/4313/5319/2720/3692/5009/2475/6517/1906/5972/5313/1728/5447/4842/4790/8837/2064/6528/2890/3791/1956/5467/5111/5925/1508/4199/3643/7351/…
Banhabakchulcheonmatang	gsea plot	GO:0009725	response to hormone	442	0.826122	1.47412	1e-10	3.91e-07	3.25263e-07	309	tags=23%, list=7%, signal=23%	5743/2099/4843/760/367/10499/5468/4129/2932/5292/6256/890/2100/2908/836/5241/148/596/7124/590/1509/1432/150/842/5970/3569/207/4306/3725/5139/2805/847/4048/4846/8648/6714/5315/5594/3553/595/3586/7040/5579/5465/1026/2875/1277/4780/5595/2641/7442/2353/5578/6720/2155/4313/5319/2720/3692/5009/2475/6517/1906/5972/5313/1728/5447/4842/4790/8837/2064/6528/2890/3791/1956/5467/5111/5925/1508/4199/3643/7351/…
Banhabakchulcheonmatang	ridge plot	GO:0009725	response to hormone	442	0.826122	1.47412	1e-10	3.91e-07	3.25263e-07	309	tags=23%, list=7%, signal=23%	5743/2099/4843/760/367/10499/5468/4129/2932/5292/6256/890/2100/2908/836/5241/148/596/7124/590/1509/1432/150/842/5970/3569/207/4306/3725/5139/2805/847/4048/4846/8648/6714/5315/5594/3553/595/3586/7040/5579/5465/1026/2875/1277/4780/5595/2641/7442/2353/5578/6720/2155/4313/5319/2720/3692/5009/2475/6517/1906/5972/5313/1728/5447/4842/4790/8837/2064/6528/2890/3791/1956/5467/5111/5925/1508/4199/3643/7351/…
Banhabakchulcheonmatang	FDR	GO:0033993	response to lipid	436	0.803835	1.43368	6.02991e-08	5.02289e-05	4.17842e-05	297	tags=21%, list=7%, signal=22%	5743/2099/4843/367/10499/5468/4129/2932/5292/6256/890/2100/2908/836/5241/596/7124/590/1432/6532/842/5970/3569/207/4306/3725/5139/2805/3576/847/4846/8648/6714/841/5594/1543/4318/3553/1019/3586/7040/5579/5465/1026/1277/5595/2353/4792/5578/6720/2155/4313/1499/7412/2720/4353/1991/4023/2950/1906/5972/1728/6347/4842/7299/4790/8837/5599/4317/196/6528/5054/2890/1956/5467/5111/356/7351/5563/6696/840/942/3…
Banhabakchulcheonmatang	FDR	GO:0099536	synaptic signaling	332	0.826555	1.47583	7.70776e-08	5.02289e-05	4.17842e-05	176	tags=12%, list=4%, signal=13%	5743/43/760/2554/1128/1129/6530/1131/154/2932/2908/6531/148/7124/590/1139/2891/150/6532/5970/18/207/1135/4988/5594/3553/5579/5595/7442/3156/5728/2902/3359/1499/627/116443/5327/1906/1728/60482/6347
Banhabakchulcheonmatang	dot plot	GO:0099536	synaptic signaling	332	0.826555	1.47583	7.70776e-08	5.02289e-05	4.17842e-05	176	tags=12%, list=4%, signal=13%	5743/43/760/2554/1128/1129/6530/1131/154/2932/2908/6531/148/7124/590/1139/2891/150/6532/5970/18/207/1135/4988/5594/3553/5579/5595/7442/3156/5728/2902/3359/1499/627/116443/5327/1906/1728/60482/6347
Banhabakchulcheonmatang	ridge plot	GO:0099536	synaptic signaling	332	0.826555	1.47583	7.70776e-08	5.02289e-05	4.17842e-05	176	tags=12%, list=4%, signal=13%	5743/43/760/2554/1128/1129/6530/1131/154/2932/2908/6531/148/7124/590/1139/2891/150/6532/5970/18/207/1135/4988/5594/3553/5579/5595/7442/3156/5728/2902/3359/1499/627/116443/5327/1906/1728/60482/6347
Banhabakchulcheonmatang	FDR	GO:0099537	trans-synaptic signaling	323	0.826904	1.47638	1.3384e-07	7.47591e-05	6.21902e-05	176	tags=12%, list=4%, signal=13%	5743/43/760/2554/1128/1129/6530/1131/154/2932/2908/6531/148/7124/590/1139/2891/150/6532/18/207/1135/5594/3553/5579/5595/7442/3156/5728/2902/3359/1499/627/116443/5327/1906/1728/60482/6347
Banhahubak-tang	ridge plot	hsa04915	Estrogen signaling pathway	30	0.938866	1.74014	0.000271139	0.0197253	0.015198	118	tags=60%, list=4%, signal=58%	2099/10499/5241/2100/596/1509/808/8648/5594/4846/6714/2353/4988/207/3725/5595/4318/4313
Banhahubak-tang	ridge plot	hsa04082	Neuroactive ligand signaling	59	0.924638	1.65242	5.91047e-06	0.00171995	0.00132519	114	tags=37%, list=4%, signal=37%	43/2554/1128/1129/1131/6530/154/146/147/6531/148/1139/6532/153/150/2891/152/4988/2902/4985/1132/5579
Banhahubak-tang	ridge plot	hsa04080	Neuroactive ligand-receptor interaction	61	0.914824	1.63199	6.82482e-05	0.00662008	0.00510066	112	tags=38%, list=4%, signal=37%	5644/2554/1128/1129/1131/154/2908/146/147/148/1139/5646/1135/153/150/2891/7442/152/4988/2641/2902/4985/1132
Banhahubak-tang	ridge plot	hsa05200	Pathways in cancer	189	0.845691	1.42967	1.77325e-05	0.00258008	0.00198791	214	tags=31%, list=7%, signal=31%	5743/4843/2099/367/5468/1017/6256/890/2932/5292/2100/836/596/581/842/3569/7157/5970/3576/808/8648/3162/595/5594/4792/2353/4780/207/7422/3725/5595/4609/4318/1019/3558/598/1026/5728/5579/841/4313/5925/1728/3565/7040/2950/356/2064/1906/3458/5733/3091/5467/332/1487/5578/6772/4790/331
Banhahubak-tang	ridge plot	GO:0007267	cell-cell signaling	303	0.851798	1.42321	5.10894e-09	5.4325e-06	4.6805e-06	186	tags=21%, list=6%, signal=22%	5743/43/2554/760/4843/367/1128/1129/1131/6530/5468/4129/154/2908/146/147/6331/6531/2932/148/5241/2100/590/1139/7124/6532/1135/150/3569/18/2891/5970/3553/7442/152/5594/4988/207/2641/240/5595/3558/2902/1132/5728/5579/2746/627/7351/1728/3156/6347/3359/2028/356/1906/3630/3458/9518/116443/5972/3091/5467/6514
Banhahubak-tang	ridge plot	GO:1901701	cellular response to oxygen-containing compound	349	0.856308	1.43091	1e-10	1.595e-07	1.37421e-07	316	tags=36%, list=11%, signal=37%	5743/43/760/4843/2099/367/1128/10499/1129/1131/1800/5468/1017/6256/154/2908/890/2932/5292/2100/1139/7124/1509/6532/1135/150/842/3569/7157/5139/5970/3576/3553/8648/7442/847/2805/1432/5594/4846/6714/4792/2353/4988/4780/3586/207/5319/5465/5315/2641/2875/5595/4318/1019/1277/1132/5579/4353/4313/6517/4023/8989/5925/7351/1728/6647/6347/983/5054/196/3359/4317/7040/8644/2168/2950/2064/5563/1906/3630/9518/…
Banhahubak-tang	ridge plot	GO:0042127	regulation of cell population proliferation	398	0.824315	1.37236	9.75169e-09	7.77697e-06	6.70044e-06	314	tags=28%, list=11%, signal=29%	1803/5743/4843/2099/5742/367/1128/5468/1017/146/890/6331/148/5241/5292/836/590/596/1139/7124/6532/150/581/3569/7157/5970/3576/3553/5328/3162/1432/595/5594/4846/6714/4792/4988/3586/207/5319/7422/3725/240/5595/4609/4318/1019/7498/3558/598/1026/5728/4313/891/5925/994/4860/6347/983/3565/196/5340/7040/8644/2950/356/1111/2064/1906/3630/3458/2152/383/3091/5467/332/1487/8837/4057/5578/1401/3643/6472/6772…
Banhahubak-tang	ridge plot	GO:0009719	response to endogenous stimulus	399	0.824774	1.37331	1.2464e-08	7.95206e-06	6.85129e-06	233	tags=24%, list=8%, signal=26%	5743/760/4843/2099/367/10499/5468/6256/4129/2908/890/2932/148/5241/5292/2100/836/590/596/7124/1509/4306/150/842/3569/4048/7157/5139/5970/3576/3553/8648/7442/847/2805/1432/595/5594/4846/6714/2353/4780/3586/207/5319/5465/5315/7422/3725/2641/2875/5595/4609/7498/1277/1026/4985/5579/4313/6517/627/4023/2720/5925/7351/1728/6347/3565/5009/3692/7040/8644/356/2064/5563/1906/3630/9518/5111/5972/3091/5467/48…
Banhahubak-tang	ridge plot	GO:1901700	response to oxygen-containing compound	495	0.842075	1.39804	1e-10	1.595e-07	1.37421e-07	337	tags=34%, list=12%, signal=36%	5743/43/760/4843/2099/367/1128/10499/1129/1131/1800/5468/1017/6256/4129/154/2908/890/6531/2932/5292/2100/836/590/596/1139/7124/1509/6532/1135/150/842/3569/18/4048/7157/5139/5970/3576/3553/8648/7442/3162/847/2805/1432/5594/4846/6714/1543/4792/2353/4988/4780/3586/207/5319/5465/5315/2806/2641/2875/5595/4318/1019/1277/3558/598/2902/1026/4985/1132/5579/841/4353/4313/6517/4023/2720/8989/5925/7351/1728/…
Banhasasim-tang	ridge plot	hsa05207	Chemical carcinogenesis - receptor activation	92	0.893673	1.45187	0.000426072	0.03841	0.0261148	313	tags=51%, list=8%, signal=48%	2099/367/2100/154/6256/596/5241/153/5970/3725/1139/207/5594/7422/595/2353/1543/4790/6714/5595/1576/4609/5579/5578/196/5465/1544/1545/5925/332/1956/6774/2475/5291/9970/331/1950/6257/2944/5290/2946/1385/1555/5293/1869/5582/5894
Banhasasim-tang	ridge plot	hsa05163	Human cytomegalovirus infection	114	0.88373	1.43082	0.000645701	0.03841	0.0261148	321	tags=47%, list=8%, signal=45%	5743/2932/1432/808/836/7124/581/5970/842/3569/7157/207/3553/5594/7422/3576/595/841/4790/1019/6714/5595/4792/4609/1026/5579/5578/6347/5733/5925/1956/6774/3106/356/3135/3107/2475/5291/3105/1029/1499/5290/6376/3551/1385/54205/5530/5879/5293/578/1869/5582/5894/1021
Banhasasim-tang	ridge plot	hsa04082	Neuroactive ligand signaling	103	0.901065	1.4628	0.00022786	0.0347487	0.0236255	144	tags=22%, list=4%, signal=22%	43/2554/1128/154/6530/1131/1129/6531/146/148/147/6532/153/150/2891/1139/4988/5579/152/5578/3359/2902/4985
Banhasasim-tang	ridge plot	hsa05200	Pathways in cancer	251	0.882126	1.39322	4.3849e-07	0.000133739	9.0929e-05	258	tags=31%, list=6%, signal=31%	5743/2099/367/4843/5468/1017/890/2932/5292/2100/6256/808/836/596/581/8648/5970/842/3569/3725/7157/3162/207/5594/7422/4318/3576/595/4780/2353/7040/841/4790/1019/4313/5595/4792/3558/4609/3458/598/3091/1026/5579/5578/3565/5599/5733/5728/4312/5925/2950/332/1728/6772/1956/2335/862/6774/356/1906/2475/5291/331/650/3481/1950/1029/6257/5467/1499/183/3480/317/2944/5290/3551/2946
Banhasasim-tang	ridge plot	hsa04726	Serotonergic synapse	57	0.917397	1.52787	0.000755606	0.03841	0.0261148	112	tags=21%, list=3%, signal=21%	5743/5742/4129/836/6532/4128/5594/240/5595/5579/5578/3359
Banhasasim-tang	ridge plot	GO:0071495	cellular response to endogenous stimulus	440	0.846918	1.32359	2.8171e-07	0.000214494	0.000185869	281	tags=23%, list=7%, signal=24%	2099/760/367/5468/10499/890/2932/5292/2100/1432/6256/2908/836/5139/5241/8648/5970/150/842/1509/3791/3725/7157/4306/207/3553/5594/7422/3576/4780/2353/3586/7040/4790/6714/847/5595/2805/3091/5579/5578/7498/6347/6517/3565/5563/5465/7442/3643/8644/1545/5315/5925/4985/1277/8837/3630/6772/3037/1956/2641/2875/6720/6774/4842/7412/5562/1906/627/2475/5291/59/5972/2730/23411/5319/6528/5313/331/650/3481/6257/…
Banhasasim-tang	ridge plot	GO:1901701	cellular response to oxygen-containing compound	497	0.863956	1.34755	1e-10	3.807e-07	3.29895e-07	277	tags=25%, list=7%, signal=26%	5743/2099/760/367/4843/43/5468/10499/1017/890/2932/5292/1800/2100/1128/154/1432/6256/1131/1129/2908/7124/5139/6532/8648/5970/150/842/1509/3569/3791/7157/1139/207/3553/5594/4318/3576/4780/2353/6647/3586/4846/1135/7040/4790/1019/6714/4313/847/4988/5595/4792/2805/3383/3091/4353/5579/983/5578/3359/196/6347/6517/5599/5563/5465/7442/3643/8644/1545/5315/5925/2950/1277/8837/3630/1728/6772/1956/2641/2875/…
Banhasasim-tang	ridge plot	GO:0009725	response to hormone	363	0.875191	1.37328	9.46551e-10	1.80176e-06	1.56131e-06	273	tags=27%, list=7%, signal=28%	5743/2099/760/367/4843/5468/10499/890/2932/5292/2100/1432/6256/4129/2908/836/7124/5139/148/596/590/5241/8648/5970/150/842/1509/3569/2155/3791/3725/4306/207/3553/5594/595/4780/2353/3586/4846/7040/4790/6714/4313/847/5595/2805/4048/1026/5579/5578/5447/6517/5563/5465/3692/7442/3643/8644/1545/5315/5925/1277/8837/2720/3630/1728/6772/1956/2641/2875/6720/6774/4842/5562/1906/2475/5972/2730/23411/5319/6528…
Banhasasim-tang	ridge plot	GO:0033993	response to lipid	391	0.858023	1.34522	1.10655e-07	0.000105316	9.12616e-05	275	tags=25%, list=7%, signal=26%	5743/2099/367/4843/5468/10499/890/2932/5292/2100/1432/6256/4129/2908/836/7124/5139/596/590/6532/5241/8648/5970/842/3569/2155/3725/4306/207/3553/5594/4318/3576/2353/3586/4846/1543/7040/841/4790/1019/6714/4313/847/5595/4792/2805/4353/1026/5579/5578/196/6347/5599/5563/5465/8644/6401/1545/2950/1277/8837/2720/1728/1956/6720/6774/4842/7412/5562/356/7299/1588/1906/3552/5972/23411/3627/4057/6528/5054/331…
Banhasasim-tang	ridge plot	GO:1901698	response to nitrogen compound	447	0.850298	1.32834	5.13933e-08	6.52181e-05	5.65146e-05	277	tags=25%, list=7%, signal=26%	5743/760/43/5468/10499/1017/890/2932/1800/1128/154/1432/1111/1131/1129/836/7124/6531/5139/590/6532/8648/5970/150/1509/3569/2155/3791/7157/1139/207/3553/5594/4318/4780/2353/18/3586/1135/7040/4790/6714/4313/847/4988/5595/4792/2805/3558/3383/4048/598/5579/983/5578/3359/196/6517/5465/3692/7442/3643/2902/1545/5315/5925/1277/8837/3630/1728/6772/1956/2641/2875/6720/6774/7412/5562/50506/7299/1906/60/2475…
Gamisoyo-san	ridge plot	hsa05207	Chemical carcinogenesis - receptor activation	83	0.857716	1.45922	0.000499162	0.0267551	0.0196512	191	tags=47%, list=10%, signal=44%	2099/367/154/2100/6256/5241/596/5970/153/3725/207/5594/1139/1543/5595/1576/6714/2353/7422/595/1544/4790/5465/4609/5579/5578/5925/6774/196/2475/2944/1545/9970/332/1956/572/5894/2946/1869
Gamisoyo-san	ridge plot	hsa04082	Neuroactive ligand signaling	43	0.905088	1.58646	0.00045797	0.0267551	0.0196512	121	tags=47%, list=6%, signal=45%	43/2554/1128/6530/1129/154/1131/147/6531/148/146/6532/2891/153/150/1139/151/4988/5579/5578
Gamisoyo-san	ridge plot	hsa04080	Neuroactive ligand-receptor interaction	66	0.881313	1.51214	0.000499162	0.0267551	0.0196512	92	tags=27%, list=5%, signal=27%	5644/2554/1128/1129/154/1131/147/2908/148/146/5646/2891/153/150/1139/1135/151/4988
Gamisoyo-san	ridge plot	hsa05200	Pathways in cancer	193	0.846784	1.40616	2.85946e-07	7.66335e-05	5.62862e-05	198	tags=36%, list=10%, signal=36%	5743/2099/367/4843/1017/5468/2932/890/2100/6256/5292/836/808/596/5970/581/8648/842/3725/3569/3162/207/5594/7157/3576/5595/841/4780/7040/2353/4318/7422/2950/595/1026/1728/4792/3558/4790/4312/5599/4609/5728/5579/3458/5578/5925/6772/1019/6774/4313/3565/3091/598/5467/2475/2944/5733/2064/332/1956/572/1906/3551/5894/2946/1869/650/578
Gamisoyo-san	ridge plot	hsa05022	Pathways of neurodegeneration - multiple diseases	116	0.836627	1.40511	0.000389617	0.0267551	0.0196512	121	tags=23%, list=6%, signal=23%	5743/4843/1128/2932/1131/836/1432/6531/808/7124/596/2891/5970/581/842/3569/5594/1139/3553/5595/847/841/6647/4790/5599/5579/5578
Gamisoyo-san	ridge plot	GO:1901701	cellular response to oxygen-containing compound	367	0.839347	1.38226	1e-10	1.5065e-07	1.31e-07	178	tags=26%, list=9%, signal=29%	5743/2099/367/760/43/4843/1017/10499/1128/5468/1800/2932/890/1129/154/2100/6256/1131/2908/5292/1432/7124/6532/5139/5970/8648/150/842/3569/207/5594/7157/1509/1139/3553/3383/3576/1135/5595/847/4780/3791/6714/4846/7040/2353/3586/6647/4318/2950/4988/1728/5319/4792/4790/5465/7412/5599/5579/4353/7442/5578/2641/1277/5925/6772/5054/8644/1019/6517/6774/4313/3091/983/3630/5467/196/1812/2475/6347/5315/1545/…
Gamisoyo-san	ridge plot	GO:0009719	response to endogenous stimulus	391	0.808249	1.33211	5.6873e-09	3.50462e-06	3.04749e-06	201	tags=25%, list=11%, signal=28%	5743/2099/367/760/4843/10499/5468/2932/890/2100/4129/6256/2908/5292/836/1432/7124/148/5241/596/590/5139/5970/8648/4306/150/842/3725/3569/207/5594/7157/1509/3553/3576/2155/5595/847/4780/3791/6714/4846/7040/2353/3586/7422/595/1026/1728/5319/7498/4790/5465/4048/7412/4609/5447/5579/7442/5578/2641/1277/5925/6772/8644/6517/3037/6774/3692/4313/3565/3091/3630/5467/2475/6347/5315/1545/3643/2064/4842/2875/…
Gamisoyo-san	ridge plot	GO:0009725	response to hormone	281	0.842449	1.38553	6.13419e-10	6.16077e-07	5.35719e-07	178	tags=28%, list=9%, signal=30%	5743/2099/367/760/4843/10499/5468/2932/890/2100/4129/6256/2908/5292/836/1432/7124/148/5241/596/590/5139/5970/8648/4306/150/842/3725/3569/207/5594/1509/3553/2155/5595/847/4780/3791/6714/4846/7040/2353/3586/595/1026/1728/5319/4790/5465/4048/5447/5579/7442/5578/2641/1277/5925/6772/8644/6517/6774/3692/4313/3630/5467/2475/5315/1545/3643/2064/4842/2875/2805/23411/5562/5563/6720/1956
Gamisoyo-san	ridge plot	GO:1901698	response to nitrogen compound	319	0.823245	1.35195	5.81582e-09	3.50462e-06	3.04749e-06	178	tags=27%, list=9%, signal=29%	5743/760/43/1017/10499/1128/5468/1800/2932/890/1129/154/1131/836/1432/6531/7124/6532/1111/590/5139/5970/8648/150/3569/207/5594/7157/1509/1139/3553/3383/1135/2155/5595/847/4780/3791/6714/7040/2353/3586/4318/4988/1728/5319/4792/3558/4790/5465/4048/7412/5579/18/7442/5578/2641/1277/5925/6772/6517/6774/3692/4313/598/983/3630/50506/196/1812/2475/5315/2944/1545/7299/3643/2064/2875/2805/23411/7099/4314/5…
Gamisoyo-san	ridge plot	GO:1901700	response to oxygen-containing compound	497	0.823577	1.35489	1e-10	1.5065e-07	1.31e-07	202	tags=25%, list=11%, signal=30%	5743/2099/367/760/43/4843/1017/10499/1128/5468/1800/2932/890/1129/154/2100/4129/6256/1131/2908/5292/836/1432/6531/7124/596/6532/590/5139/5970/8648/150/842/3569/3162/207/5594/7157/1509/1139/3553/3383/3576/1135/2155/1543/5595/847/841/4780/3791/6714/4846/7040/2353/3586/6647/4318/2950/4988/1026/1728/5319/4792/3558/4790/5465/4048/7412/5599/5579/4353/18/7442/5578/2641/1277/5925/6772/5054/6401/8644/1019…
Banhahubak-tang	gsea plot	hsa04082	Neuroactive ligand signaling	59	0.924638	1.65242	5.91047e-06	0.00171995	0.00132519	114	tags=37%, list=4%, signal=37%	43/2554/1128/1129/1131/6530/154/146/147/6531/148/1139/6532/153/150/2891/152/4988/2902/4985/1132/5579
Banhahubak-tang	gsea plot	hsa04080	Neuroactive ligand-receptor interaction	61	0.914824	1.63199	6.82482e-05	0.00662008	0.00510066	112	tags=38%, list=4%, signal=37%	5644/2554/1128/1129/1131/154/2908/146/147/148/1139/5646/1135/153/150/2891/7442/152/4988/2641/2902/4985/1132
Banhahubak-tang	gsea plot	hsa05200	Pathways in cancer	189	0.845691	1.42967	1.77325e-05	0.00258008	0.00198791	214	tags=31%, list=7%, signal=31%	5743/4843/2099/367/5468/1017/6256/890/2932/5292/2100/836/596/581/842/3569/7157/5970/3576/808/8648/3162/595/5594/4792/2353/4780/207/7422/3725/5595/4609/4318/1019/3558/598/1026/5728/5579/841/4313/5925/1728/3565/7040/2950/356/2064/1906/3458/5733/3091/5467/332/1487/5578/6772/4790/331
Banhahubak-tang	gsea plot	GO:0007267	cell-cell signaling	303	0.851798	1.42321	5.10894e-09	5.4325e-06	4.6805e-06	186	tags=21%, list=6%, signal=22%	5743/43/2554/760/4843/367/1128/1129/1131/6530/5468/4129/154/2908/146/147/6331/6531/2932/148/5241/2100/590/1139/7124/6532/1135/150/3569/18/2891/5970/3553/7442/152/5594/4988/207/2641/240/5595/3558/2902/1132/5728/5579/2746/627/7351/1728/3156/6347/3359/2028/356/1906/3630/3458/9518/116443/5972/3091/5467/6514
Banhahubak-tang	gsea plot	GO:1901701	cellular response to oxygen-containing compound	349	0.856308	1.43091	1e-10	1.595e-07	1.37421e-07	316	tags=36%, list=11%, signal=37%	5743/43/760/4843/2099/367/1128/10499/1129/1131/1800/5468/1017/6256/154/2908/890/2932/5292/2100/1139/7124/1509/6532/1135/150/842/3569/7157/5139/5970/3576/3553/8648/7442/847/2805/1432/5594/4846/6714/4792/2353/4988/4780/3586/207/5319/5465/5315/2641/2875/5595/4318/1019/1277/1132/5579/4353/4313/6517/4023/8989/5925/7351/1728/6647/6347/983/5054/196/3359/4317/7040/8644/2168/2950/2064/5563/1906/3630/9518/…
Banhahubak-tang	gsea plot	GO:1901700	response to oxygen-containing compound	495	0.842075	1.39804	1e-10	1.595e-07	1.37421e-07	337	tags=34%, list=12%, signal=36%	5743/43/760/4843/2099/367/1128/10499/1129/1131/1800/5468/1017/6256/4129/154/2908/890/6531/2932/5292/2100/836/590/596/1139/7124/1509/6532/1135/150/842/3569/18/4048/7157/5139/5970/3576/3553/8648/7442/3162/847/2805/1432/5594/4846/6714/1543/4792/2353/4988/4780/3586/207/5319/5465/5315/2806/2641/2875/5595/4318/1019/1277/3558/598/2902/1026/4985/1132/5579/841/4353/4313/6517/4023/2720/8989/5925/7351/1728/…
Banhasasim-tang	gsea plot	hsa04082	Neuroactive ligand signaling	103	0.901065	1.4628	0.00022786	0.0347487	0.0236255	144	tags=22%, list=4%, signal=22%	43/2554/1128/154/6530/1131/1129/6531/146/148/147/6532/153/150/2891/1139/4988/5579/152/5578/3359/2902/4985
Banhasasim-tang	gsea plot	hsa05200	Pathways in cancer	251	0.882126	1.39322	4.3849e-07	0.000133739	9.0929e-05	258	tags=31%, list=6%, signal=31%	5743/2099/367/4843/5468/1017/890/2932/5292/2100/6256/808/836/596/581/8648/5970/842/3569/3725/7157/3162/207/5594/7422/4318/3576/595/4780/2353/7040/841/4790/1019/4313/5595/4792/3558/4609/3458/598/3091/1026/5579/5578/3565/5599/5733/5728/4312/5925/2950/332/1728/6772/1956/2335/862/6774/356/1906/2475/5291/331/650/3481/1950/1029/6257/5467/1499/183/3480/317/2944/5290/3551/2946
Banhasasim-tang	gsea plot	hsa04726	Serotonergic synapse	57	0.917397	1.52787	0.000755606	0.03841	0.0261148	112	tags=21%, list=3%, signal=21%	5743/5742/4129/836/6532/4128/5594/240/5595/5579/5578/3359
Banhasasim-tang	gsea plot	GO:1901701	cellular response to oxygen-containing compound	497	0.863956	1.34755	1e-10	3.807e-07	3.29895e-07	277	tags=25%, list=7%, signal=26%	5743/2099/760/367/4843/43/5468/10499/1017/890/2932/5292/1800/2100/1128/154/1432/6256/1131/1129/2908/7124/5139/6532/8648/5970/150/842/1509/3569/3791/7157/1139/207/3553/5594/4318/3576/4780/2353/6647/3586/4846/1135/7040/4790/1019/6714/4313/847/4988/5595/4792/2805/3383/3091/4353/5579/983/5578/3359/196/6347/6517/5599/5563/5465/7442/3643/8644/1545/5315/5925/2950/1277/8837/3630/1728/6772/1956/2641/2875/…
Banhasasim-tang	gsea plot	GO:0009725	response to hormone	363	0.875191	1.37328	9.46551e-10	1.80176e-06	1.56131e-06	273	tags=27%, list=7%, signal=28%	5743/2099/760/367/4843/5468/10499/890/2932/5292/2100/1432/6256/4129/2908/836/7124/5139/148/596/590/5241/8648/5970/150/842/1509/3569/2155/3791/3725/4306/207/3553/5594/595/4780/2353/3586/4846/7040/4790/6714/4313/847/5595/2805/4048/1026/5579/5578/5447/6517/5563/5465/3692/7442/3643/8644/1545/5315/5925/1277/8837/2720/3630/1728/6772/1956/2641/2875/6720/6774/4842/5562/1906/2475/5972/2730/23411/5319/6528…
Banhasasim-tang	gsea plot	GO:1901698	response to nitrogen compound	447	0.850298	1.32834	5.13933e-08	6.52181e-05	5.65146e-05	277	tags=25%, list=7%, signal=26%	5743/760/43/5468/10499/1017/890/2932/1800/1128/154/1432/1111/1131/1129/836/7124/6531/5139/590/6532/8648/5970/150/1509/3569/2155/3791/7157/1139/207/3553/5594/4318/4780/2353/18/3586/1135/7040/4790/6714/4313/847/4988/5595/4792/2805/3558/3383/4048/598/5579/983/5578/3359/196/6517/5465/3692/7442/3643/2902/1545/5315/5925/1277/8837/3630/1728/6772/1956/2641/2875/6720/6774/7412/5562/50506/7299/1906/60/2475…
Gamisoyo-san	gsea plot	hsa04082	Neuroactive ligand signaling	43	0.905088	1.58646	0.00045797	0.0267551	0.0196512	121	tags=47%, list=6%, signal=45%	43/2554/1128/6530/1129/154/1131/147/6531/148/146/6532/2891/153/150/1139/151/4988/5579/5578
Gamisoyo-san	gsea plot	hsa04080	Neuroactive ligand-receptor interaction	66	0.881313	1.51214	0.000499162	0.0267551	0.0196512	92	tags=27%, list=5%, signal=27%	5644/2554/1128/1129/154/1131/147/2908/148/146/5646/2891/153/150/1139/1135/151/4988
Gamisoyo-san	gsea plot	hsa05200	Pathways in cancer	193	0.846784	1.40616	2.85946e-07	7.66335e-05	5.62862e-05	198	tags=36%, list=10%, signal=36%	5743/2099/367/4843/1017/5468/2932/890/2100/6256/5292/836/808/596/5970/581/8648/842/3725/3569/3162/207/5594/7157/3576/5595/841/4780/7040/2353/4318/7422/2950/595/1026/1728/4792/3558/4790/4312/5599/4609/5728/5579/3458/5578/5925/6772/1019/6774/4313/3565/3091/598/5467/2475/2944/5733/2064/332/1956/572/1906/3551/5894/2946/1869/650/578
Gamisoyo-san	gsea plot	GO:1901701	cellular response to oxygen-containing compound	367	0.839347	1.38226	1e-10	1.5065e-07	1.31e-07	178	tags=26%, list=9%, signal=29%	5743/2099/367/760/43/4843/1017/10499/1128/5468/1800/2932/890/1129/154/2100/6256/1131/2908/5292/1432/7124/6532/5139/5970/8648/150/842/3569/207/5594/7157/1509/1139/3553/3383/3576/1135/5595/847/4780/3791/6714/4846/7040/2353/3586/6647/4318/2950/4988/1728/5319/4792/4790/5465/7412/5599/5579/4353/7442/5578/2641/1277/5925/6772/5054/8644/1019/6517/6774/4313/3091/983/3630/5467/196/1812/2475/6347/5315/1545/…
Gamisoyo-san	gsea plot	GO:0009725	response to hormone	281	0.842449	1.38553	6.13419e-10	6.16077e-07	5.35719e-07	178	tags=28%, list=9%, signal=30%	5743/2099/367/760/4843/10499/5468/2932/890/2100/4129/6256/2908/5292/836/1432/7124/148/5241/596/590/5139/5970/8648/4306/150/842/3725/3569/207/5594/1509/3553/2155/5595/847/4780/3791/6714/4846/7040/2353/3586/595/1026/1728/5319/4790/5465/4048/5447/5579/7442/5578/2641/1277/5925/6772/8644/6517/6774/3692/4313/3630/5467/2475/5315/1545/3643/2064/4842/2875/2805/23411/5562/5563/6720/1956
Gamisoyo-san	gsea plot	GO:1901700	response to oxygen-containing compound	497	0.823577	1.35489	1e-10	1.5065e-07	1.31e-07	202	tags=25%, list=11%, signal=30%	5743/2099/367/760/43/4843/1017/10499/1128/5468/1800/2932/890/1129/154/2100/4129/6256/1131/2908/5292/836/1432/6531/7124/596/6532/590/5139/5970/8648/150/842/3569/3162/207/5594/7157/1509/1139/3553/3383/3576/1135/2155/1543/5595/847/841/4780/3791/6714/4846/7040/2353/3586/6647/4318/2950/4988/1026/1728/5319/4792/3558/4790/5465/4048/7412/5599/5579/4353/18/7442/5578/2641/1277/5925/6772/5054/6401/8644/1019…
Banhahubak-tang	FDR	hsa04915	Estrogen signaling pathway	30	0.938866	1.74014	0.000271139	0.0197253	0.015198	118	tags=60%, list=4%, signal=58%	2099/10499/5241/2100/596/1509/808/8648/5594/4846/6714/2353/4988/207/3725/5595/4318/4313
Banhahubak-tang	FDR	hsa04082	Neuroactive ligand signaling	59	0.924638	1.65242	5.91047e-06	0.00171995	0.00132519	114	tags=37%, list=4%, signal=37%	43/2554/1128/1129/1131/6530/154/146/147/6531/148/1139/6532/153/150/2891/152/4988/2902/4985/1132/5579
Banhahubak-tang	FDR	hsa04080	Neuroactive ligand-receptor interaction	61	0.914824	1.63199	6.82482e-05	0.00662008	0.00510066	112	tags=38%, list=4%, signal=37%	5644/2554/1128/1129/1131/154/2908/146/147/148/1139/5646/1135/153/150/2891/7442/152/4988/2641/2902/4985/1132
Banhahubak-tang	FDR	hsa05200	Pathways in cancer	189	0.845691	1.42967	1.77325e-05	0.00258008	0.00198791	214	tags=31%, list=7%, signal=31%	5743/4843/2099/367/5468/1017/6256/890/2932/5292/2100/836/596/581/842/3569/7157/5970/3576/808/8648/3162/595/5594/4792/2353/4780/207/7422/3725/5595/4609/4318/1019/3558/598/1026/5728/5579/841/4313/5925/1728/3565/7040/2950/356/2064/1906/3458/5733/3091/5467/332/1487/5578/6772/4790/331
Banhahubak-tang	FDR	GO:0008283	cell population proliferation	459	0.812474	1.35218	2.37532e-08	1.26288e-05	1.08806e-05	314	tags=26%, list=11%, signal=28%	1803/5743/4843/2099/5742/367/1128/5468/1017/146/890/6331/148/5241/5292/836/590/596/1139/7124/6532/150/581/3569/7157/5970/3576/3553/5328/3162/1432/595/5594/4846/6714/4792/2353/4988/3586/207/5319/7422/3725/240/5595/4609/4318/1019/7498/3558/598/1026/5728/4313/891/6517/5925/994/4860/5130/6347/983/3565/196/2028/5340/7040/8644/2950/356/1111/2064/1906/3630/3458/2152/383/3091/5467/332/1487/8837/4057/5578…
Banhahubak-tang	FDR	GO:0007267	cell-cell signaling	303	0.851798	1.42321	5.10894e-09	5.4325e-06	4.6805e-06	186	tags=21%, list=6%, signal=22%	5743/43/2554/760/4843/367/1128/1129/1131/6530/5468/4129/154/2908/146/147/6331/6531/2932/148/5241/2100/590/1139/7124/6532/1135/150/3569/18/2891/5970/3553/7442/152/5594/4988/207/2641/240/5595/3558/2902/1132/5728/5579/2746/627/7351/1728/3156/6347/3359/2028/356/1906/3630/3458/9518/116443/5972/3091/5467/6514
Banhahubak-tang	FDR	GO:1901699	cellular response to nitrogen compound	188	0.863733	1.4536	6.68372e-07	0.000213211	0.000183697	331	tags=45%, list=11%, signal=42%	5743/43/760/1128/10499/1129/1131/1800/5468/1017/154/890/2932/836/1139/7124/1509/6532/1135/7157/5139/5970/3553/8648/7442/2805/5594/6714/2353/4988/4780/207/5319/5315/2641/2875/5595/598/1132/5579/6517/5925/7351/196/3359/7040/1111/2064/1906/3630/9518/8837/5578/3643/6772/4790/5313/60/478/6720/2890/999/10768/4314/7412/5562/840/2534/3481/1499/1545/1312/2729/7099/5621/3791/1956/6470/4915/3383/2730/2033/6…
Banhahubak-tang	FDR	GO:1901701	cellular response to oxygen-containing compound	349	0.856308	1.43091	1e-10	1.595e-07	1.37421e-07	316	tags=36%, list=11%, signal=37%	5743/43/760/4843/2099/367/1128/10499/1129/1131/1800/5468/1017/6256/154/2908/890/2932/5292/2100/1139/7124/1509/6532/1135/150/842/3569/7157/5139/5970/3576/3553/8648/7442/847/2805/1432/5594/4846/6714/4792/2353/4988/4780/3586/207/5319/5465/5315/2641/2875/5595/4318/1019/1277/1132/5579/4353/4313/6517/4023/8989/5925/7351/1728/6647/6347/983/5054/196/3359/4317/7040/8644/2168/2950/2064/5563/1906/3630/9518/…
Banhahubak-tang	FDR	GO:0042127	regulation of cell population proliferation	398	0.824315	1.37236	9.75169e-09	7.77697e-06	6.70044e-06	314	tags=28%, list=11%, signal=29%	1803/5743/4843/2099/5742/367/1128/5468/1017/146/890/6331/148/5241/5292/836/590/596/1139/7124/6532/150/581/3569/7157/5970/3576/3553/5328/3162/1432/595/5594/4846/6714/4792/4988/3586/207/5319/7422/3725/240/5595/4609/4318/1019/7498/3558/598/1026/5728/4313/891/5925/994/4860/6347/983/3565/196/5340/7040/8644/2950/356/1111/2064/1906/3630/3458/2152/383/3091/5467/332/1487/8837/4057/5578/1401/3643/6472/6772…
Banhahubak-tang	FDR	GO:0032879	regulation of localization	437	0.797944	1.32938	5.49174e-07	0.000194652	0.000167707	310	tags=25%, list=11%, signal=26%	5743/43/760/4843/367/1128/1131/5468/6256/4129/154/6331/2932/5292/836/596/7124/1509/6532/150/581/3569/18/3553/808/3757/152/1432/5594/4846/6714/4792/4988/4780/207/5319/5465/7422/2641/240/5595/4318/598/2902/4985/5728/5579/2746/627/4023/7351/3156/6647/6347/5444/983/3565/5054/7040/356/27032/2064/5563/1906/3630/3458/5733/5972/3091/5467/4133/6514/4842/332/1520/5578/1401/3643/9520/4790/60/495/6720/2890/1…
Banhahubak-tang	FDR	GO:0009719	response to endogenous stimulus	399	0.824774	1.37331	1.2464e-08	7.95206e-06	6.85129e-06	233	tags=24%, list=8%, signal=26%	5743/760/4843/2099/367/10499/5468/6256/4129/2908/890/2932/148/5241/5292/2100/836/590/596/7124/1509/4306/150/842/3569/4048/7157/5139/5970/3576/3553/8648/7442/847/2805/1432/595/5594/4846/6714/2353/4780/3586/207/5319/5465/5315/7422/3725/2641/2875/5595/4609/7498/1277/1026/4985/5579/4313/6517/627/4023/2720/5925/7351/1728/6347/3565/5009/3692/7040/8644/356/2064/5563/1906/3630/9518/5111/5972/3091/5467/48…
Banhahubak-tang	FDR	GO:0009725	response to hormone	262	0.857761	1.43959	5.61045e-08	2.23717e-05	1.92749e-05	233	tags=32%, list=8%, signal=32%	5743/760/4843/2099/367/10499/5468/6256/4129/2908/890/2932/148/5241/5292/2100/836/590/596/7124/1509/4306/150/842/3569/4048/5139/5970/3553/8648/7442/847/2805/1432/595/5594/4846/6714/2353/4780/3586/207/5319/5465/5315/3725/2641/2875/5595/1277/1026/5579/4313/6517/2720/5925/7351/1728/5009/3692/7040/8644/2064/5563/1906/3630/9518/5111/5972/5467/4842/1520/8837/5578/3643/5447/6772/4790/5313/478/4199/6720/2…
Banhahubak-tang	FDR	GO:1901698	response to nitrogen compound	309	0.839953	1.40387	4.25235e-08	1.93786e-05	1.66961e-05	316	tags=36%, list=11%, signal=36%	5743/43/760/1128/10499/1129/1131/1800/5468/1017/154/890/6531/2932/836/590/1139/7124/1509/6532/1135/150/3569/18/4048/7157/5139/5970/3553/8648/7442/847/2805/1432/5594/6714/4792/2353/4988/4780/3586/207/5319/5465/5315/2641/2875/5595/4318/1277/3558/598/2902/1132/5579/4313/6517/4023/5925/7351/1728/983/5009/196/3359/3692/7040/1111/2064/8942/1906/3630/9518/5111/5972/8837/3309/5578/3643/6772/4790/5313/60/…
Banhahubak-tang	FDR	GO:1901700	response to oxygen-containing compound	495	0.842075	1.39804	1e-10	1.595e-07	1.37421e-07	337	tags=34%, list=12%, signal=36%	5743/43/760/4843/2099/367/1128/10499/1129/1131/1800/5468/1017/6256/4129/154/2908/890/6531/2932/5292/2100/836/590/596/1139/7124/1509/6532/1135/150/842/3569/18/4048/7157/5139/5970/3576/3553/8648/7442/3162/847/2805/1432/5594/4846/6714/1543/4792/2353/4988/4780/3586/207/5319/5465/5315/2806/2641/2875/5595/4318/1019/1277/3558/598/2902/1026/4985/1132/5579/841/4353/4313/6517/4023/2720/8989/5925/7351/1728/…
Banhasasim-tang	FDR	hsa05207	Chemical carcinogenesis - receptor activation	92	0.893673	1.45187	0.000426072	0.03841	0.0261148	313	tags=51%, list=8%, signal=48%	2099/367/2100/154/6256/596/5241/153/5970/3725/1139/207/5594/7422/595/2353/1543/4790/6714/5595/1576/4609/5579/5578/196/5465/1544/1545/5925/332/1956/6774/2475/5291/9970/331/1950/6257/2944/5290/2946/1385/1555/5293/1869/5582/5894
Banhasasim-tang	FDR	hsa04915	Estrogen signaling pathway	49	0.926791	1.55931	0.00124256	0.0470213	0.0319696	90	tags=37%, list=2%, signal=36%	2099/10499/2100/808/596/5241/8648/1509/3725/207/5594/4318/2353/4846/6714/4313/4988/5595
Banhasasim-tang	FDR	hsa05163	Human cytomegalovirus infection	114	0.88373	1.43082	0.000645701	0.03841	0.0261148	321	tags=47%, list=8%, signal=45%	5743/2932/1432/808/836/7124/581/5970/842/3569/7157/207/3553/5594/7422/3576/595/841/4790/1019/6714/5595/4792/4609/1026/5579/5578/6347/5733/5925/1956/6774/3106/356/3135/3107/2475/5291/3105/1029/1499/5290/6376/3551/1385/54205/5530/5879/5293/578/1869/5582/5894/1021
Banhasasim-tang	FDR	hsa04657	IL-17 signaling pathway	56	0.917812	1.5293	0.00148186	0.0470213	0.0319696	133	tags=39%, list=3%, signal=39%	5743/2932/1432/836/7124/5970/3569/3725/3553/5594/4318/3576/2353/841/4790/5595/4792/3458/6347/3565/5599/4312
Banhasasim-tang	FDR	hsa05167	Kaposi sarcoma-associated herpesvirus infection	117	0.875869	1.41908	0.00185002	0.0470213	0.0319696	321	tags=44%, list=8%, signal=42%	5743/2932/1432/808/836/581/5970/842/3569/3725/7157/207/5594/7422/3576/595/2353/841/4790/1019/6714/5595/4792/4609/3383/3091/1026/5599/5925/6772/6774/3106/3135/3107/2475/5291/5294/3105/1499/5290/3551/1385/54205/5530/5609/5879/5293/578/1869/2920/5894/1021
Banhasasim-tang	FDR	hsa05417	Lipid and atherosclerosis	122	0.876621	1.41764	0.000508321	0.03841	0.0261148	281	tags=45%, list=7%, signal=43%	5468/2932/1432/6256/808/836/7124/596/581/5970/842/3569/3725/7157/207/3553/5594/4318/3576/4780/2353/4846/1543/841/4790/6714/5595/4792/3383/598/5578/6347/5599/4312/6401/6774/7412/356/5291/8795/6257/834/317/7099/3309/5290/3551/54205/4314/1555/5530/5609/959/5879/5293
Banhasasim-tang	FDR	hsa04082	Neuroactive ligand signaling	103	0.901065	1.4628	0.00022786	0.0347487	0.0236255	144	tags=22%, list=4%, signal=22%	43/2554/1128/154/6530/1131/1129/6531/146/148/147/6532/153/150/2891/1139/4988/5579/152/5578/3359/2902/4985
Banhasasim-tang	FDR	hsa05200	Pathways in cancer	251	0.882126	1.39322	4.3849e-07	0.000133739	9.0929e-05	258	tags=31%, list=6%, signal=31%	5743/2099/367/4843/5468/1017/890/2932/5292/2100/6256/808/836/596/581/8648/5970/842/3569/3725/7157/3162/207/5594/7422/4318/3576/595/4780/2353/7040/841/4790/1019/4313/5595/4792/3558/4609/3458/598/3091/1026/5579/5578/3565/5599/5733/5728/4312/5925/2950/332/1728/6772/1956/2335/862/6774/356/1906/2475/5291/331/650/3481/1950/1029/6257/5467/1499/183/3480/317/2944/5290/3551/2946
Banhasasim-tang	FDR	hsa04723	Retrograde endocannabinoid signaling	45	0.923721	1.56714	0.00173957	0.0470213	0.0319696	121	tags=20%, list=3%, signal=20%	5743/2554/1432/2891/5594/5595/5579/5578/5599
Banhasasim-tang	FDR	hsa04726	Serotonergic synapse	57	0.917397	1.52787	0.000755606	0.03841	0.0261148	112	tags=21%, list=3%, signal=21%	5743/5742/4129/836/6532/4128/5594/240/5595/5579/5578/3359
Banhasasim-tang	FDR	GO:0007267	cell-cell signaling	439	0.842187	1.31615	1.20645e-06	0.00076549	0.000663333	241	tags=16%, list=6%, signal=17%	5743/760/367/4843/43/5468/2554/2932/2100/1128/154/6530/4129/6331/1131/1129/2908/7124/6531/146/148/590/147/6532/5241/5970/150/3569/2891/1139/207/3553/5594/18/1135/240/4988/5595/3558/3458/3091/5579/152/5578/3359/6347/7442/5728/3156/2902/3630/1728/1956/2641/6720/356/1588/1906/627/5327/3552/5972/3627/650/5467/2746/1499/183/60482/2697/1636/116443
Banhasasim-tang	FDR	GO:0071495	cellular response to endogenous stimulus	440	0.846918	1.32359	2.8171e-07	0.000214494	0.000185869	281	tags=23%, list=7%, signal=24%	2099/760/367/5468/10499/890/2932/5292/2100/1432/6256/2908/836/5139/5241/8648/5970/150/842/1509/3791/3725/7157/4306/207/3553/5594/7422/3576/4780/2353/3586/7040/4790/6714/847/5595/2805/3091/5579/5578/7498/6347/6517/3565/5563/5465/7442/3643/8644/1545/5315/5925/4985/1277/8837/3630/6772/3037/1956/2641/2875/6720/6774/4842/7412/5562/1906/627/2475/5291/59/5972/2730/23411/5319/6528/5313/331/650/3481/6257/…
Banhasasim-tang	FDR	GO:0032870	cellular response to hormone stimulus	247	0.871496	1.37798	9.37844e-06	0.00362327	0.00313973	273	tags=29%, list=7%, signal=29%	2099/760/367/5468/10499/890/2932/5292/2100/6256/2908/5139/5241/8648/5970/150/842/1509/3791/4306/207/3553/5594/4780/2353/7040/4790/6714/5595/2805/5579/5578/6517/5563/5465/3643/8644/1545/5315/5925/8837/3630/6772/1956/2641/2875/6720/6774/5562/1906/2475/5972/2730/23411/5319/6528/5313/3481/6257/5467/183/3480/1636/5290/9518/2729/1645/5105/1514/478/5530
Banhasasim-tang	FDR	GO:0071396	cellular response to lipid	254	0.872367	1.37992	6.87826e-06	0.00327319	0.00283638	275	tags=27%, list=7%, signal=27%	5743/2099/367/4843/890/2932/5292/2100/1432/6256/2908/7124/5139/6532/5241/8648/5970/842/3569/4306/207/3553/5594/4318/3576/2353/3586/4846/7040/4790/1019/6714/4313/5595/4792/5578/196/6347/5599/5563/5465/8644/1545/2950/1277/8837/1956/6720/5562/1906/3552/23411/3627/4057/6528/5054/6257/5467/3480/1636/834/7099/6376/1385/4314/1645/5105/478/5609
Banhasasim-tang	FDR	GO:1901699	cellular response to nitrogen compound	290	0.869192	1.37038	1.87451e-06	0.00101946	0.000883414	277	tags=29%, list=7%, signal=29%	5743/760/43/5468/10499/1017/890/2932/1800/1128/154/1111/1131/1129/836/7124/5139/6532/8648/5970/1509/3791/7157/1139/207/3553/5594/4780/2353/1135/7040/4790/6714/4988/5595/2805/3383/598/5579/5578/3359/196/6517/7442/3643/1545/5315/5925/8837/3630/6772/1956/2641/2875/6720/6774/7412/5562/1906/60/2475/2730/5294/23411/5319/6528/5313/3481/1499/183/2697/3480/1636/7099/5290/351/9518/2946/2729/4314/5105/478/5…
Banhasasim-tang	FDR	GO:1901701	cellular response to oxygen-containing compound	497	0.863956	1.34755	1e-10	3.807e-07	3.29895e-07	277	tags=25%, list=7%, signal=26%	5743/2099/760/367/4843/43/5468/10499/1017/890/2932/5292/1800/2100/1128/154/1432/6256/1131/1129/2908/7124/5139/6532/8648/5970/150/842/1509/3569/3791/7157/1139/207/3553/5594/4318/3576/4780/2353/6647/3586/4846/1135/7040/4790/1019/6714/4313/847/4988/5595/4792/2805/3383/3091/4353/5579/983/5578/3359/196/6347/6517/5599/5563/5465/7442/3643/8644/1545/5315/5925/2950/1277/8837/3630/1728/6772/1956/2641/2875/…
Banhasasim-tang	FDR	GO:0008284	positive regulation of cell population proliferation	319	0.857277	1.35124	9.51738e-06	0.00362327	0.00313973	304	tags=27%, list=7%, signal=27%	5743/1803/2099/367/1017/890/5292/1432/6331/7124/146/596/5970/150/3569/3791/3725/1139/3162/207/3553/5594/7422/4318/595/3586/7040/1019/6714/4313/5595/3558/4609/3458/598/3091/1026/983/5578/891/3565/5728/3643/8644/2152/8837/332/3630/6772/3037/1956/2335/6774/7412/5562/356/1906/3552/4953/60/4860/994/23411/3627/4057/5319/3105/650/3481/1950/5467/1499/183/2697/3480/7099/5290/6376/728/5530/959/5293/2065/37…
Banhasasim-tang	FDR	GO:0009725	response to hormone	363	0.875191	1.37328	9.46551e-10	1.80176e-06	1.56131e-06	273	tags=27%, list=7%, signal=28%	5743/2099/760/367/4843/5468/10499/890/2932/5292/2100/1432/6256/4129/2908/836/7124/5139/148/596/590/5241/8648/5970/150/842/1509/3569/2155/3791/3725/4306/207/3553/5594/595/4780/2353/3586/4846/7040/4790/6714/4313/847/5595/2805/4048/1026/5579/5578/5447/6517/5563/5465/3692/7442/3643/8644/1545/5315/5925/1277/8837/2720/3630/1728/6772/1956/2641/2875/6720/6774/4842/5562/1906/2475/5972/2730/23411/5319/6528…
Banhasasim-tang	FDR	GO:0033993	response to lipid	391	0.858023	1.34522	1.10655e-07	0.000105316	9.12616e-05	275	tags=25%, list=7%, signal=26%	5743/2099/367/4843/5468/10499/890/2932/5292/2100/1432/6256/4129/2908/836/7124/5139/596/590/6532/5241/8648/5970/842/3569/2155/3725/4306/207/3553/5594/4318/3576/2353/3586/4846/1543/7040/841/4790/1019/6714/4313/847/5595/4792/2805/4353/1026/5579/5578/196/6347/5599/5563/5465/8644/6401/1545/2950/1277/8837/2720/1728/1956/6720/6774/4842/7412/5562/356/7299/1588/1906/3552/5972/23411/3627/4057/6528/5054/331…
Banhasasim-tang	FDR	GO:1901698	response to nitrogen compound	447	0.850298	1.32834	5.13933e-08	6.52181e-05	5.65146e-05	277	tags=25%, list=7%, signal=26%	5743/760/43/5468/10499/1017/890/2932/1800/1128/154/1432/1111/1131/1129/836/7124/6531/5139/590/6532/8648/5970/150/1509/3569/2155/3791/7157/1139/207/3553/5594/4318/4780/2353/18/3586/1135/7040/4790/6714/4313/847/4988/5595/4792/2805/3558/3383/4048/598/5579/983/5578/3359/196/6517/5465/3692/7442/3643/2902/1545/5315/5925/1277/8837/3630/1728/6772/1956/2641/2875/6720/6774/7412/5562/50506/7299/1906/60/2475…
Gamisoyo-san	FDR	hsa05207	Chemical carcinogenesis - receptor activation	83	0.857716	1.45922	0.000499162	0.0267551	0.0196512	191	tags=47%, list=10%, signal=44%	2099/367/154/2100/6256/5241/596/5970/153/3725/207/5594/1139/1543/5595/1576/6714/2353/7422/595/1544/4790/5465/4609/5579/5578/5925/6774/196/2475/2944/1545/9970/332/1956/572/5894/2946/1869
Gamisoyo-san	FDR	hsa04082	Neuroactive ligand signaling	43	0.905088	1.58646	0.00045797	0.0267551	0.0196512	121	tags=47%, list=6%, signal=45%	43/2554/1128/6530/1129/154/1131/147/6531/148/146/6532/2891/153/150/1139/151/4988/5579/5578
Gamisoyo-san	FDR	hsa04080	Neuroactive ligand-receptor interaction	66	0.881313	1.51214	0.000499162	0.0267551	0.0196512	92	tags=27%, list=5%, signal=27%	5644/2554/1128/1129/154/1131/147/2908/148/146/5646/2891/153/150/1139/1135/151/4988
Bojungikgi-tang	ridge plot	hsa04933	AGE-RAGE signaling pathway in diabetic complications	71	0.870885	1.67714	0.000125834	0.00737389	0.00466249	224	tags=55%, list=7%, signal=52%	5292/1432/836/7124/596/5970/581/3725/3569/207/7422/3576/3553/5594/4846/3383/7040/5595/5599/595/7412/6774/5579/1277/6401/1019/5578/4313/2152/6772/6347/5054/1906/4790/5879/5290/5291/2335/3552
Bojungikgi-tang	ridge plot	hsa05207	Chemical carcinogenesis - receptor activation	92	0.850944	1.62783	6.59921e-05	0.00483392	0.00305648	257	tags=45%, list=9%, signal=42%	2099/367/154/2100/6256/596/5241/153/5970/3725/1139/207/7422/6714/2353/5594/5595/1543/4609/595/1576/6774/5579/1544/5578/5465/1956/196/2475/1545/1385/9970/4790/5290/5291/2944/155/1950/332/6257/5925
Bojungikgi-tang	ridge plot	hsa05417	Lipid and atherosclerosis	126	0.831607	1.58314	5.92239e-05	0.00483392	0.00305648	252	tags=42%, list=8%, signal=40%	5468/2932/6256/808/1432/836/7124/596/5970/581/3725/3569/207/842/6714/3576/2353/841/3553/7157/5594/4846/4318/3383/5595/1543/4780/5599/7412/4792/6774/4312/6401/5578/7099/598/6347/3593/3309/4790/5879/653361/2919/5290/834/338/3592/5291/4973/355/2920/387/6257
Bojungikgi-tang	ridge plot	hsa05200	Pathways in cancer	256	0.819778	1.54033	1.90805e-08	5.59059e-06	3.53491e-06	257	tags=29%, list=9%, signal=29%	5743/2099/367/4843/1017/5468/2932/890/5292/2100/6256/808/836/596/5970/581/3725/8648/3569/207/842/3162/7422/3576/2353/841/7157/5594/4318/3458/7040/5595/4780/4609/5599/595/5728/4792/3558/6774/5579/2950/1728/4312/1019/1026/5578/4313/3091/598/1956/5733/6772/3565/3480/3593/1906/2475/650/4790/5879/5290/3592/5291/2944/2335/5467/355/1950/332/2064/387/6257/5925
Bojungikgi-tang	ridge plot	hsa05022	Pathways of neurodegeneration - multiple diseases	129	0.83608	1.59235	2.77854e-05	0.00407057	0.00257381	199	tags=27%, list=7%, signal=26%	5743/4843/1128/2932/1131/808/1432/6531/836/7124/596/2891/5970/581/3569/1139/842/6647/841/3553/5594/847/5595/5599/5579/5578/598/4842/2475/5709/3309/2902/4790/5879/6389
Bojungikgi-tang	ridge plot	GO:0007267	cell-cell signaling	483	0.749979	1.39655	2.43585e-07	0.000192497	0.000159475	187	tags=13%, list=6%, signal=15%	5743/367/760/4843/43/5468/2554/1128/2932/154/2100/6530/4129/1129/1131/6331/2908/6531/147/7124/146/148/6532/590/5241/2891/5970/150/3569/1139/207/4988/3553/5594/152/18/3458/240/5595/1135/5728/3558/5579/3359/5972/1728/5578/3091/6720/1956/7442/2641/6347/3156/1636/5327/151/1906/1385/2902/3630/650/1812
Bojungikgi-tang	ridge plot	GO:0071396	cellular response to lipid	235	0.817294	1.52996	2.69001e-07	0.000192497	0.000159475	194	tags=25%, list=6%, signal=25%	5743/2099/367/4843/2932/890/5292/2100/6256/1432/2908/7124/6532/5241/5970/5139/8648/3569/4306/207/842/6714/3576/2353/3553/3586/5594/4846/4318/7040/5595/5599/4792/2950/1277/1019/5578/7099/4313/6720/5465/1956/6347/3480/5054/196/4057/23411/3593/1636/1906/1545/142/6528/1385/4790/653361/834
Bojungikgi-tang	ridge plot	GO:0009725	response to hormone	382	0.80552	1.50129	1e-10	3.578e-07	2.96421e-07	186	tags=21%, list=6%, signal=23%	5743/2099/367/760/4843/10499/5468/2932/890/5292/2100/4129/6256/1432/2908/836/7124/148/596/590/5241/5970/150/5139/1509/3725/2155/8648/3569/3791/4306/207/842/6714/2353/3553/3586/5594/4846/847/7040/5595/4780/595/2805/6774/5579/5972/1277/5447/1728/1026/5578/4313/6720/5465/1956/7442/2641/6772/6517/3480/5313/23411/4842/3643/1636/4048/5315/3692/1906/2475/1545/142/6528/2720/2875/1385/3630/4790
Bojungikgi-tang	ridge plot	GO:0033993	response to lipid	382	0.797692	1.4867	8.51103e-10	1.52262e-06	1.26142e-06	194	tags=21%, list=6%, signal=23%	5743/2099/367/4843/10499/5468/2932/890/5292/2100/4129/6256/1432/2908/836/7124/596/6532/590/5241/5970/5139/3725/2155/8648/3569/4306/207/842/6714/3576/2353/841/3553/3586/5594/4846/4318/847/7040/5595/1543/5599/7412/4792/2805/6774/5579/2950/5972/1277/1728/6401/1019/1026/5578/4353/7099/4313/6720/5465/1956/7299/6347/3480/5054/196/4057/23411/3593/4842/1636/1906/1545/142/6528/2720/1385/4790/653361/5290/8…
Bojungikgi-tang	ridge plot	GO:1901698	response to nitrogen compound	476	0.754196	1.40504	2.18168e-07	0.000192497	0.000159475	212	tags=20%, list=7%, signal=22%	5743/760/43/1017/10499/5468/1128/1800/2932/890/154/1129/1131/1432/1111/6531/836/7124/6532/590/5970/150/5139/1509/2155/8648/3569/1139/3791/207/6714/2353/4988/3553/3586/7157/5594/4318/847/3383/18/7040/5595/4780/1135/7412/4792/3558/2805/6774/5579/3359/5972/1277/1728/5578/7099/4313/6720/5465/598/1956/7442/7299/2641/6772/6517/983/3480/5313/196/23411/3643/1636/4048/5315/3692/1906/2475/3309/1545/142/652…
Bojungikgi-tang	gsea plot	hsa05207	Chemical carcinogenesis - receptor activation	92	0.850944	1.62783	6.59921e-05	0.00483392	0.00305648	257	tags=45%, list=9%, signal=42%	2099/367/154/2100/6256/596/5241/153/5970/3725/1139/207/7422/6714/2353/5594/5595/1543/4609/595/1576/6774/5579/1544/5578/5465/1956/196/2475/1545/1385/9970/4790/5290/5291/2944/155/1950/332/6257/5925
Bojungikgi-tang	gsea plot	hsa05200	Pathways in cancer	256	0.819778	1.54033	1.90805e-08	5.59059e-06	3.53491e-06	257	tags=29%, list=9%, signal=29%	5743/2099/367/4843/1017/5468/2932/890/5292/2100/6256/808/836/596/5970/581/3725/8648/3569/207/842/3162/7422/3576/2353/841/7157/5594/4318/3458/7040/5595/4780/4609/5599/595/5728/4792/3558/6774/5579/2950/1728/4312/1019/1026/5578/4313/3091/598/1956/5733/6772/3565/3480/3593/1906/2475/650/4790/5879/5290/3592/5291/2944/2335/5467/355/1950/332/2064/387/6257/5925
Bojungikgi-tang	gsea plot	hsa05022	Pathways of neurodegeneration - multiple diseases	129	0.83608	1.59235	2.77854e-05	0.00407057	0.00257381	199	tags=27%, list=7%, signal=26%	5743/4843/1128/2932/1131/808/1432/6531/836/7124/596/2891/5970/581/3569/1139/842/6647/841/3553/5594/847/5595/5599/5579/5578/598/4842/2475/5709/3309/2902/4790/5879/6389
Bojungikgi-tang	gsea plot	GO:0071396	cellular response to lipid	235	0.817294	1.52996	2.69001e-07	0.000192497	0.000159475	194	tags=25%, list=6%, signal=25%	5743/2099/367/4843/2932/890/5292/2100/6256/1432/2908/7124/6532/5241/5970/5139/8648/3569/4306/207/842/6714/3576/2353/3553/3586/5594/4846/4318/7040/5595/5599/4792/2950/1277/1019/5578/7099/4313/6720/5465/1956/6347/3480/5054/196/4057/23411/3593/1636/1906/1545/142/6528/1385/4790/653361/834
Bojungikgi-tang	gsea plot	GO:0009725	response to hormone	382	0.80552	1.50129	1e-10	3.578e-07	2.96421e-07	186	tags=21%, list=6%, signal=23%	5743/2099/367/760/4843/10499/5468/2932/890/5292/2100/4129/6256/1432/2908/836/7124/148/596/590/5241/5970/150/5139/1509/3725/2155/8648/3569/3791/4306/207/842/6714/2353/3553/3586/5594/4846/847/7040/5595/4780/595/2805/6774/5579/5972/1277/5447/1728/1026/5578/4313/6720/5465/1956/7442/2641/6772/6517/3480/5313/23411/4842/3643/1636/4048/5315/3692/1906/2475/1545/142/6528/2720/2875/1385/3630/4790
Bojungikgi-tang	gsea plot	GO:0033993	response to lipid	382	0.797692	1.4867	8.51103e-10	1.52262e-06	1.26142e-06	194	tags=21%, list=6%, signal=23%	5743/2099/367/4843/10499/5468/2932/890/5292/2100/4129/6256/1432/2908/836/7124/596/6532/590/5241/5970/5139/3725/2155/8648/3569/4306/207/842/6714/3576/2353/841/3553/3586/5594/4846/4318/847/7040/5595/1543/5599/7412/4792/2805/6774/5579/2950/5972/1277/1728/6401/1019/1026/5578/4353/7099/4313/6720/5465/1956/7299/6347/3480/5054/196/4057/23411/3593/4842/1636/1906/1545/142/6528/2720/1385/4790/653361/5290/8…
Bojungikgi-tang	FDR	hsa04933	AGE-RAGE signaling pathway in diabetic complications	71	0.870885	1.67714	0.000125834	0.00737389	0.00466249	224	tags=55%, list=7%, signal=52%	5292/1432/836/7124/596/5970/581/3725/3569/207/7422/3576/3553/5594/4846/3383/7040/5595/5599/595/7412/6774/5579/1277/6401/1019/5578/4313/2152/6772/6347/5054/1906/4790/5879/5290/5291/2335/3552
Bojungikgi-tang	FDR	hsa05010	Alzheimer disease	105	0.829119	1.58488	0.000271139	0.00993046	0.006279	228	tags=29%, list=8%, signal=27%	5743/4843/1128/2932/1131/808/836/7124/5970/3569/1139/207/842/841/3553/5594/5595/5599/4842/3643/2475/5709/2902/3630/4790/5290/6389/5291/3552/355
Bojungikgi-tang	FDR	hsa05207	Chemical carcinogenesis - receptor activation	92	0.850944	1.62783	6.59921e-05	0.00483392	0.00305648	257	tags=45%, list=9%, signal=42%	2099/367/154/2100/6256/596/5241/153/5970/3725/1139/207/7422/6714/2353/5594/5595/1543/4609/595/1576/6774/5579/1544/5578/5465/1956/196/2475/1545/1385/9970/4790/5290/5291/2944/155/1950/332/6257/5925
Bojungikgi-tang	FDR	hsa04915	Estrogen signaling pathway	52	0.881838	1.7018	0.000266582	0.00993046	0.006279	130	tags=37%, list=4%, signal=36%	2099/10499/2100/808/596/5241/1509/3725/8648/207/6714/2353/4988/5594/4846/4318/5595/4313/1956
Bojungikgi-tang	FDR	hsa05161	Hepatitis B	87	0.837634	1.60232	0.000490003	0.0143571	0.00907796	206	tags=39%, list=7%, signal=37%	1017/890/1432/836/7124/596/5970/581/3725/3569/207/842/6714/3576/2353/841/7157/5594/4318/7040/5595/4609/5599/4792/6774/5579/1026/5578/7099/6772/1385/4790/5290/5291
Bojungikgi-tang	FDR	hsa05163	Human cytomegalovirus infection	102	0.831168	1.59006	0.000357719	0.0116457	0.00736358	330	tags=50%, list=11%, signal=46%	5743/2932/808/1432/836/7124/5970/581/3569/207/842/7422/6714/3576/841/3553/7157/5594/5595/4609/595/4792/6774/5579/1019/1026/5578/1956/5733/6347/2475/1385/4790/5879/5290/3135/3106/3107/5291/3134/355/3105/387/5925/6376/3716/1869/1499/5293/3551/5881
Bojungikgi-tang	FDR	hsa05417	Lipid and atherosclerosis	126	0.831607	1.58314	5.92239e-05	0.00483392	0.00305648	252	tags=42%, list=8%, signal=40%	5468/2932/6256/808/1432/836/7124/596/5970/581/3725/3569/207/842/6714/3576/2353/841/3553/7157/5594/4846/4318/3383/5595/1543/4780/5599/7412/4792/6774/4312/6401/5578/7099/598/6347/3593/3309/4790/5879/653361/2919/5290/834/338/3592/5291/4973/355/2920/387/6257
Bojungikgi-tang	FDR	hsa05200	Pathways in cancer	256	0.819778	1.54033	1.90805e-08	5.59059e-06	3.53491e-06	257	tags=29%, list=9%, signal=29%	5743/2099/367/4843/1017/5468/2932/890/5292/2100/6256/808/836/596/5970/581/3725/8648/3569/207/842/3162/7422/3576/2353/841/7157/5594/4318/3458/7040/5595/4780/4609/5599/595/5728/4792/3558/6774/5579/2950/1728/4312/1019/1026/5578/4313/3091/598/1956/5733/6772/3565/3480/3593/1906/2475/650/4790/5879/5290/3592/5291/2944/2335/5467/355/1950/332/2064/387/6257/5925
Bojungikgi-tang	FDR	hsa05022	Pathways of neurodegeneration - multiple diseases	129	0.83608	1.59235	2.77854e-05	0.00407057	0.00257381	199	tags=27%, list=7%, signal=26%	5743/4843/1128/2932/1131/808/1432/6531/836/7124/596/2891/5970/581/3569/1139/842/6647/841/3553/5594/847/5595/5599/5579/5578/598/4842/2475/5709/3309/2902/4790/5879/6389
Bojungikgi-tang	FDR	hsa05222	Small cell lung cancer	64	0.866486	1.66222	0.000164377	0.00802709	0.00507551	128	tags=28%, list=4%, signal=28%	5743/4843/1017/6256/836/596/5970/581/207/842/7157/4609/595/5728/4792/1019/1026/598
Bojungikgi-tang	FDR	GO:0007267	cell-cell signaling	483	0.749979	1.39655	2.43585e-07	0.000192497	0.000159475	187	tags=13%, list=6%, signal=15%	5743/367/760/4843/43/5468/2554/1128/2932/154/2100/6530/4129/1129/1131/6331/2908/6531/147/7124/146/148/6532/590/5241/2891/5970/150/3569/1139/207/4988/3553/5594/152/18/3458/240/5595/1135/5728/3558/5579/3359/5972/1728/5578/3091/6720/1956/7442/2641/6347/3156/1636/5327/151/1906/1385/2902/3630/650/1812
Bojungikgi-tang	FDR	GO:0071396	cellular response to lipid	235	0.817294	1.52996	2.69001e-07	0.000192497	0.000159475	194	tags=25%, list=6%, signal=25%	5743/2099/367/4843/2932/890/5292/2100/6256/1432/2908/7124/6532/5241/5970/5139/8648/3569/4306/207/842/6714/3576/2353/3553/3586/5594/4846/4318/7040/5595/5599/4792/2950/1277/1019/5578/7099/4313/6720/5465/1956/6347/3480/5054/196/4057/23411/3593/1636/1906/1545/142/6528/1385/4790/653361/834
Bojungikgi-tang	FDR	GO:1901699	cellular response to nitrogen compound	311	0.782768	1.46273	1.39468e-06	0.0006321	0.000523667	193	tags=21%, list=6%, signal=22%	5743/760/43/1017/10499/5468/1128/1800/2932/890/154/1129/1131/1111/836/7124/6532/5970/5139/1509/8648/1139/3791/207/6714/2353/4988/3553/7157/5594/3383/7040/5595/4780/1135/7412/2805/6774/5579/3359/5578/7099/6720/598/1956/7442/2641/6772/6517/3480/5313/196/23411/3643/1636/5315/1906/2475/1545/142/6528/2875/3630/4790/1812/5290
Bojungikgi-tang	FDR	GO:0045893	positive regulation of DNA-templated transcription	337	0.771307	1.43853	1.94329e-06	0.0006321	0.000523667	285	tags=22%, list=10%, signal=23%	2099/367/1017/10499/5468/890/5292/154/2100/6256/1432/2908/7124/5241/5970/3725/8648/3569/3757/207/7422/2353/3553/3586/7157/3458/7040/5595/4780/4609/4792/3558/6774/5579/1277/10891/7099/3091/6720/5465/1956/6772/3565/196/23411/4842/3643/5315/1906/7018/2475/3309/142/1385/9970/2902/650/4790/5467/3552/60/3627/8856/1950/2064/5443/6257/5562/5925/10096/183/86/3481/6376/51412
Bojungikgi-tang	FDR	GO:1902680	positive regulation of RNA biosynthetic process	337	0.771307	1.43853	1.94329e-06	0.0006321	0.000523667	285	tags=22%, list=10%, signal=23%	2099/367/1017/10499/5468/890/5292/154/2100/6256/1432/2908/7124/5241/5970/3725/8648/3569/3757/207/7422/2353/3553/3586/7157/3458/7040/5595/4780/4609/4792/3558/6774/5579/1277/10891/7099/3091/6720/5465/1956/6772/3565/196/23411/4842/3643/5315/1906/7018/2475/3309/142/1385/9970/2902/650/4790/5467/3552/60/3627/8856/1950/2064/5443/6257/5562/5925/10096/183/86/3481/6376/51412
Bojungikgi-tang	FDR	GO:0008284	positive regulation of cell population proliferation	314	0.780641	1.45886	1.84011e-06	0.0006321	0.000523667	285	tags=26%, list=10%, signal=26%	5743/1803/2099/367/1017/890/5292/6331/1432/7124/146/596/5970/150/3725/3569/1139/3791/207/3162/7422/6714/3553/3586/5594/4318/3458/7040/5595/4609/595/5728/7412/3558/6774/1019/1026/5578/7099/4313/3091/598/1956/2152/6772/983/3037/3565/3480/4057/23411/3593/3643/891/1906/3630/650/5290/3592/2697/2335/5467/3552/60/3627/3105/728/100/1950/332/2064/994/1991/5562/4860/183/86/3481/6376/729230/51412
Bojungikgi-tang	FDR	GO:0009725	response to hormone	382	0.80552	1.50129	1e-10	3.578e-07	2.96421e-07	186	tags=21%, list=6%, signal=23%	5743/2099/367/760/4843/10499/5468/2932/890/5292/2100/4129/6256/1432/2908/836/7124/148/596/590/5241/5970/150/5139/1509/3725/2155/8648/3569/3791/4306/207/842/6714/2353/3553/3586/5594/4846/847/7040/5595/4780/595/2805/6774/5579/5972/1277/5447/1728/1026/5578/4313/6720/5465/1956/7442/2641/6772/6517/3480/5313/23411/4842/3643/1636/4048/5315/3692/1906/2475/1545/142/6528/2720/2875/1385/3630/4790
Bojungikgi-tang	FDR	GO:0033993	response to lipid	382	0.797692	1.4867	8.51103e-10	1.52262e-06	1.26142e-06	194	tags=21%, list=6%, signal=23%	5743/2099/367/4843/10499/5468/2932/890/5292/2100/4129/6256/1432/2908/836/7124/596/6532/590/5241/5970/5139/3725/2155/8648/3569/4306/207/842/6714/3576/2353/841/3553/3586/5594/4846/4318/847/7040/5595/1543/5599/7412/4792/2805/6774/5579/2950/5972/1277/1728/6401/1019/1026/5578/4353/7099/4313/6720/5465/1956/7299/6347/3480/5054/196/4057/23411/3593/4842/1636/1906/1545/142/6528/2720/1385/4790/653361/5290/8…
Bojungikgi-tang	FDR	GO:1901698	response to nitrogen compound	476	0.754196	1.40504	2.18168e-07	0.000192497	0.000159475	212	tags=20%, list=7%, signal=22%	5743/760/43/1017/10499/5468/1128/1800/2932/890/154/1129/1131/1432/1111/6531/836/7124/6532/590/5970/150/5139/1509/2155/8648/3569/1139/3791/207/6714/2353/4988/3553/3586/7157/5594/4318/847/3383/18/7040/5595/4780/1135/7412/4792/3558/2805/6774/5579/3359/5972/1277/1728/5578/7099/4313/6720/5465/598/1956/7442/7299/2641/6772/6517/983/3480/5313/196/23411/3643/1636/4048/5315/3692/1906/2475/3309/1545/142/652…
Bojungikgi-tang	FDR	GO:0048545	response to steroid hormone	138	0.855225	1.61041	7.36486e-07	0.000439191	0.00036385	176	tags=28%, list=6%, signal=27%	5743/2099/367/10499/2100/4129/6256/2908/836/7124/596/590/5241/5970/5139/3725/8648/3569/4306/842/6714/2353/3586/5594/7040/2805/1277/1026/6720/5465/1956/3480/23411/1636/1906/1545/142/2720
Bojungikgi-tang	dot plot	hsa04933	AGE-RAGE signaling pathway in diabetic complications	71	0.870885	1.67714	0.000125834	0.00737389	0.00466249	224	tags=55%, list=7%, signal=52%	5292/1432/836/7124/596/5970/581/3725/3569/207/7422/3576/3553/5594/4846/3383/7040/5595/5599/595/7412/6774/5579/1277/6401/1019/5578/4313/2152/6772/6347/5054/1906/4790/5879/5290/5291/2335/3552
Bojungikgi-tang	dot plot	hsa05207	Chemical carcinogenesis - receptor activation	92	0.850944	1.62783	6.59921e-05	0.00483392	0.00305648	257	tags=45%, list=9%, signal=42%	2099/367/154/2100/6256/596/5241/153/5970/3725/1139/207/7422/6714/2353/5594/5595/1543/4609/595/1576/6774/5579/1544/5578/5465/1956/196/2475/1545/1385/9970/4790/5290/5291/2944/155/1950/332/6257/5925
Bojungikgi-tang	dot plot	hsa05417	Lipid and atherosclerosis	126	0.831607	1.58314	5.92239e-05	0.00483392	0.00305648	252	tags=42%, list=8%, signal=40%	5468/2932/6256/808/1432/836/7124/596/5970/581/3725/3569/207/842/6714/3576/2353/841/3553/7157/5594/4846/4318/3383/5595/1543/4780/5599/7412/4792/6774/4312/6401/5578/7099/598/6347/3593/3309/4790/5879/653361/2919/5290/834/338/3592/5291/4973/355/2920/387/6257
Bojungikgi-tang	dot plot	hsa05200	Pathways in cancer	256	0.819778	1.54033	1.90805e-08	5.59059e-06	3.53491e-06	257	tags=29%, list=9%, signal=29%	5743/2099/367/4843/1017/5468/2932/890/5292/2100/6256/808/836/596/5970/581/3725/8648/3569/207/842/3162/7422/3576/2353/841/7157/5594/4318/3458/7040/5595/4780/4609/5599/595/5728/4792/3558/6774/5579/2950/1728/4312/1019/1026/5578/4313/3091/598/1956/5733/6772/3565/3480/3593/1906/2475/650/4790/5879/5290/3592/5291/2944/2335/5467/355/1950/332/2064/387/6257/5925
Bojungikgi-tang	dot plot	hsa05022	Pathways of neurodegeneration - multiple diseases	129	0.83608	1.59235	2.77854e-05	0.00407057	0.00257381	199	tags=27%, list=7%, signal=26%	5743/4843/1128/2932/1131/808/1432/6531/836/7124/596/2891/5970/581/3569/1139/842/6647/841/3553/5594/847/5595/5599/5579/5578/598/4842/2475/5709/3309/2902/4790/5879/6389
Bojungikgi-tang	dot plot	GO:0007267	cell-cell signaling	483	0.749979	1.39655	2.43585e-07	0.000192497	0.000159475	187	tags=13%, list=6%, signal=15%	5743/367/760/4843/43/5468/2554/1128/2932/154/2100/6530/4129/1129/1131/6331/2908/6531/147/7124/146/148/6532/590/5241/2891/5970/150/3569/1139/207/4988/3553/5594/152/18/3458/240/5595/1135/5728/3558/5579/3359/5972/1728/5578/3091/6720/1956/7442/2641/6347/3156/1636/5327/151/1906/1385/2902/3630/650/1812
Bojungikgi-tang	dot plot	GO:0071396	cellular response to lipid	235	0.817294	1.52996	2.69001e-07	0.000192497	0.000159475	194	tags=25%, list=6%, signal=25%	5743/2099/367/4843/2932/890/5292/2100/6256/1432/2908/7124/6532/5241/5970/5139/8648/3569/4306/207/842/6714/3576/2353/3553/3586/5594/4846/4318/7040/5595/5599/4792/2950/1277/1019/5578/7099/4313/6720/5465/1956/6347/3480/5054/196/4057/23411/3593/1636/1906/1545/142/6528/1385/4790/653361/834
Bojungikgi-tang	dot plot	GO:0009725	response to hormone	382	0.80552	1.50129	1e-10	3.578e-07	2.96421e-07	186	tags=21%, list=6%, signal=23%	5743/2099/367/760/4843/10499/5468/2932/890/5292/2100/4129/6256/1432/2908/836/7124/148/596/590/5241/5970/150/5139/1509/3725/2155/8648/3569/3791/4306/207/842/6714/2353/3553/3586/5594/4846/847/7040/5595/4780/595/2805/6774/5579/5972/1277/5447/1728/1026/5578/4313/6720/5465/1956/7442/2641/6772/6517/3480/5313/23411/4842/3643/1636/4048/5315/3692/1906/2475/1545/142/6528/2720/2875/1385/3630/4790
Bojungikgi-tang	dot plot	GO:0033993	response to lipid	382	0.797692	1.4867	8.51103e-10	1.52262e-06	1.26142e-06	194	tags=21%, list=6%, signal=23%	5743/2099/367/4843/10499/5468/2932/890/5292/2100/4129/6256/1432/2908/836/7124/596/6532/590/5241/5970/5139/3725/2155/8648/3569/4306/207/842/6714/3576/2353/841/3553/3586/5594/4846/4318/847/7040/5595/1543/5599/7412/4792/2805/6774/5579/2950/5972/1277/1728/6401/1019/1026/5578/4353/7099/4313/6720/5465/1956/7299/6347/3480/5054/196/4057/23411/3593/4842/1636/1906/1545/142/6528/2720/1385/4790/653361/5290/8…
Bojungikgi-tang	dot plot	GO:1901698	response to nitrogen compound	476	0.754196	1.40504	2.18168e-07	0.000192497	0.000159475	212	tags=20%, list=7%, signal=22%	5743/760/43/1017/10499/5468/1128/1800/2932/890/154/1129/1131/1432/1111/6531/836/7124/6532/590/5970/150/5139/1509/2155/8648/3569/1139/3791/207/6714/2353/4988/3553/3586/7157/5594/4318/847/3383/18/7040/5595/4780/1135/7412/4792/3558/2805/6774/5579/3359/5972/1277/1728/5578/7099/4313/6720/5465/598/1956/7442/7299/2641/6772/6517/983/3480/5313/196/23411/3643/1636/4048/5315/3692/1906/2475/3309/1545/142/652…
Daeshiho-tang	FDR	hsa05200	Pathways in cancer	189	0.842248	1.2643	9.98336e-05	0.0268552	0.0241702	190	tags=34%, list=10%, signal=34%	5743/2099/367/4843/1017/5468/890/2100/2932/6256/5292/836/808/596/581/5970/8648/3569/842/207/7157/5594/3162/3725/3576/7422/4318/841/5595/1026/7040/4790/2353/2950/3091/595/4780/4312/4609/5925/5578/4792/3558/1728/598/3458/1019/5733/6772/2475/4313/5728/1906/5467/6774/5599/3565/578/1029/5579/1869/1499/5601/2064/572
Daeshiho-tang	dot plot	hsa05200	Pathways in cancer	189	0.842248	1.2643	9.98336e-05	0.0268552	0.0241702	190	tags=34%, list=10%, signal=34%	5743/2099/367/4843/1017/5468/890/2100/2932/6256/5292/836/808/596/581/5970/8648/3569/842/207/7157/5594/3162/3725/3576/7422/4318/841/5595/1026/7040/4790/2353/2950/3091/595/4780/4312/4609/5925/5578/4792/3558/1728/598/3458/1019/5733/6772/2475/4313/5728/1906/5467/6774/5599/3565/578/1029/5579/1869/1499/5601/2064/572
Daeshiho-tang	gsea plot	hsa05200	Pathways in cancer	189	0.842248	1.2643	9.98336e-05	0.0268552	0.0241702	190	tags=34%, list=10%, signal=34%	5743/2099/367/4843/1017/5468/890/2100/2932/6256/5292/836/808/596/581/5970/8648/3569/842/207/7157/5594/3162/3725/3576/7422/4318/841/5595/1026/7040/4790/2353/2950/3091/595/4780/4312/4609/5925/5578/4792/3558/1728/598/3458/1019/5733/6772/2475/4313/5728/1906/5467/6774/5599/3565/578/1029/5579/1869/1499/5601/2064/572
Daeshiho-tang	ridge plot	hsa05200	Pathways in cancer	189	0.842248	1.2643	9.98336e-05	0.0268552	0.0241702	190	tags=34%, list=10%, signal=34%	5743/2099/367/4843/1017/5468/890/2100/2932/6256/5292/836/808/596/581/5970/8648/3569/842/207/7157/5594/3162/3725/3576/7422/4318/841/5595/1026/7040/4790/2353/2950/3091/595/4780/4312/4609/5925/5578/4792/3558/1728/598/3458/1019/5733/6772/2475/4313/5728/1906/5467/6774/5599/3565/578/1029/5579/1869/1499/5601/2064/572
Daeshiho-tang	FDR	GO:0008283	cell population proliferation	379	0.821605	1.21491	3.62927e-06	0.00130881	0.0012053	193	tags=25%, list=10%, signal=28%	5743/1803/2099/367/4843/5742/1017/5468/1128/890/5292/1432/6331/836/7124/148/146/596/5241/581/6532/5970/150/3569/590/1111/207/7157/5594/3162/3553/3725/3576/7422/240/1139/4318/5319/5595/1026/5328/7040/3586/6714/7498/2353/2950/3091/595/7412/4609/5925/4846/5578/4792/3558/598/891/7299/3458/1019/6347/8644/4988/6772/3791/4313/5728/983/5562/1906/3630/5467/6774/1545/196/5340/2152/6517/3565/3643/578/1991/2…
Daeshiho-tang	FDR	GO:0007267	cell-cell signaling	281	0.840238	1.24197	2.69996e-06	0.00111277	0.00102477	157	tags=20%, list=9%, signal=21%	5743/760/43/367/4843/2554/5468/1128/6530/1129/2100/2932/4129/154/1131/147/6331/6531/7124/148/146/5241/2908/6532/5970/150/3569/590/207/5594/3553/1135/2891/152/240/1139/5595/151/3091/7442/5578/3558/1728/18/3458/6347/4988/5327/2641/5728/1588/1906/3630/5467/3156
Daeshiho-tang	FDR	GO:1901699	cellular response to nitrogen compound	191	0.858038	1.27064	7.85013e-06	0.00226476	0.00208566	194	tags=34%, list=11%, signal=34%	5743/760/43/10499/1800/1017/5468/1128/890/1129/2932/154/1131/836/7124/6532/5970/8648/5139/1111/207/7157/5594/3553/1135/1509/3383/1139/5319/5595/7040/4790/6714/2353/4780/7412/7442/5925/5578/598/142/4988/6772/3791/2641/2475/5562/5315/2875/1906/3630/2730/6774/1545/196/6517/2805/3643/23411/7099/5579/1499/2064/5313/4314
Daeshiho-tang	FDR	GO:1901701	cellular response to oxygen-containing compound	325	0.857657	1.26794	1.20108e-09	1.73256e-06	1.59554e-06	191	tags=30%, list=10%, signal=33%	5743/760/2099/43/367/4843/10499/1800/1017/5468/1128/890/1129/2100/2932/154/6256/1131/5292/1432/7124/2908/6532/5970/8648/150/3569/5139/842/207/7157/5594/3553/3576/1135/1509/3383/1139/4318/5319/5595/7040/4790/3586/6714/6647/847/2353/2950/3091/4780/7412/7442/5925/4846/5578/4792/1728/1019/5465/142/4353/6347/5563/8644/4988/6772/3791/2641/2475/4313/983/5562/5315/653361/2875/1906/3630/2730/5467/6774/559…
Daeshiho-tang	dot plot	GO:1901701	cellular response to oxygen-containing compound	325	0.857657	1.26794	1.20108e-09	1.73256e-06	1.59554e-06	191	tags=30%, list=10%, signal=33%	5743/760/2099/43/367/4843/10499/1800/1017/5468/1128/890/1129/2100/2932/154/6256/1131/5292/1432/7124/2908/6532/5970/8648/150/3569/5139/842/207/7157/5594/3553/3576/1135/1509/3383/1139/4318/5319/5595/7040/4790/3586/6714/6647/847/2353/2950/3091/4780/7412/7442/5925/4846/5578/4792/1728/1019/5465/142/4353/6347/5563/8644/4988/6772/3791/2641/2475/4313/983/5562/5315/653361/2875/1906/3630/2730/5467/6774/559…
Daeshiho-tang	gsea plot	GO:1901701	cellular response to oxygen-containing compound	325	0.857657	1.26794	1.20108e-09	1.73256e-06	1.59554e-06	191	tags=30%, list=10%, signal=33%	5743/760/2099/43/367/4843/10499/1800/1017/5468/1128/890/1129/2100/2932/154/6256/1131/5292/1432/7124/2908/6532/5970/8648/150/3569/5139/842/207/7157/5594/3553/3576/1135/1509/3383/1139/4318/5319/5595/7040/4790/3586/6714/6647/847/2353/2950/3091/4780/7412/7442/5925/4846/5578/4792/1728/1019/5465/142/4353/6347/5563/8644/4988/6772/3791/2641/2475/4313/983/5562/5315/653361/2875/1906/3630/2730/5467/6774/559…
Daeshiho-tang	ridge plot	GO:1901701	cellular response to oxygen-containing compound	325	0.857657	1.26794	1.20108e-09	1.73256e-06	1.59554e-06	191	tags=30%, list=10%, signal=33%	5743/760/2099/43/367/4843/10499/1800/1017/5468/1128/890/1129/2100/2932/154/6256/1131/5292/1432/7124/2908/6532/5970/8648/150/3569/5139/842/207/7157/5594/3553/3576/1135/1509/3383/1139/4318/5319/5595/7040/4790/3586/6714/6647/847/2353/2950/3091/4780/7412/7442/5925/4846/5578/4792/1728/1019/5465/142/4353/6347/5563/8644/4988/6772/3791/2641/2475/4313/983/5562/5315/653361/2875/1906/3630/2730/5467/6774/559…
Daeshiho-tang	FDR	GO:0035556	intracellular signal transduction	496	0.80947	1.19671	2.01208e-06	0.000967476	0.000890964	190	tags=22%, list=10%, signal=27%	5743/2099/367/4843/10499/1017/5468/890/2100/2932/154/6256/1131/5292/1432/147/836/7124/148/146/808/596/5241/581/2908/5970/8648/150/3569/153/5139/842/4306/1111/207/7157/5594/3162/3553/3725/3576/152/7422/3383/1139/4318/5319/841/5595/1026/7040/4790/151/3586/6714/7498/6647/847/2353/2950/3091/595/2155/4780/7442/4609/5925/4846/5578/4792/598/891/5465/142/5563/4842/8644/4988/6772/3791/2641/2475/4313/5728/…
Daeshiho-tang	FDR	GO:0042127	regulation of cell population proliferation	334	0.835516	1.23475	8.4717e-07	0.000488817	0.000450159	193	tags=27%, list=10%, signal=29%	5743/1803/2099/367/4843/5742/1017/5468/1128/890/5292/1432/6331/836/7124/148/146/596/5241/581/6532/5970/150/3569/590/1111/207/7157/5594/3162/3553/3725/3576/7422/240/1139/4318/5319/5595/1026/5328/7040/3586/6714/7498/2950/3091/595/7412/4609/5925/4846/5578/4792/3558/598/891/3458/1019/6347/8644/4988/6772/3791/4313/5728/983/5562/1906/3630/5467/6774/1545/196/5340/2152/3565/3643/578/1991/23411/1029/3037/…
Daeshiho-tang	dot plot	GO:0042127	regulation of cell population proliferation	334	0.835516	1.23475	8.4717e-07	0.000488817	0.000450159	193	tags=27%, list=10%, signal=29%	5743/1803/2099/367/4843/5742/1017/5468/1128/890/5292/1432/6331/836/7124/148/146/596/5241/581/6532/5970/150/3569/590/1111/207/7157/5594/3162/3553/3725/3576/7422/240/1139/4318/5319/5595/1026/5328/7040/3586/6714/7498/2950/3091/595/7412/4609/5925/4846/5578/4792/3558/598/891/3458/1019/6347/8644/4988/6772/3791/4313/5728/983/5562/1906/3630/5467/6774/1545/196/5340/2152/3565/3643/578/1991/23411/1029/3037/…
Daeshiho-tang	ridge plot	GO:0042127	regulation of cell population proliferation	334	0.835516	1.23475	8.4717e-07	0.000488817	0.000450159	193	tags=27%, list=10%, signal=29%	5743/1803/2099/367/4843/5742/1017/5468/1128/890/5292/1432/6331/836/7124/148/146/596/5241/581/6532/5970/150/3569/590/1111/207/7157/5594/3162/3553/3725/3576/7422/240/1139/4318/5319/5595/1026/5328/7040/3586/6714/7498/2950/3091/595/7412/4609/5925/4846/5578/4792/3558/598/891/3458/1019/6347/8644/4988/6772/3791/4313/5728/983/5562/1906/3630/5467/6774/1545/196/5340/2152/3565/3643/578/1991/23411/1029/3037/…
Daeshiho-tang	FDR	GO:0009719	response to endogenous stimulus	357	0.832115	1.23025	4.72546e-07	0.000340824	0.00031387	182	tags=25%, list=10%, signal=28%	5743/760/2099/367/4843/10499/5468/890/2100/2932/4129/6256/5292/1432/836/7124/148/596/5241/2908/5970/8648/150/3569/5139/842/4306/590/207/7157/5594/3553/3725/3576/7422/1509/5319/4048/5595/1026/7040/4790/3586/6714/7498/847/2353/3091/595/2155/4780/7412/7442/4609/5925/4846/5578/1728/3692/5465/142/6347/5563/4842/8644/6772/3791/5447/2720/2641/2475/4313/5562/5315/2875/1906/3630/2730/5467/6774/1545/1645/6…
Daeshiho-tang	dot plot	GO:0009719	response to endogenous stimulus	357	0.832115	1.23025	4.72546e-07	0.000340824	0.00031387	182	tags=25%, list=10%, signal=28%	5743/760/2099/367/4843/10499/5468/890/2100/2932/4129/6256/5292/1432/836/7124/148/596/5241/2908/5970/8648/150/3569/5139/842/4306/590/207/7157/5594/3553/3725/3576/7422/1509/5319/4048/5595/1026/7040/4790/3586/6714/7498/847/2353/3091/595/2155/4780/7412/7442/4609/5925/4846/5578/1728/3692/5465/142/6347/5563/4842/8644/6772/3791/5447/2720/2641/2475/4313/5562/5315/2875/1906/3630/2730/5467/6774/1545/1645/6…
Daeshiho-tang	ridge plot	GO:0009719	response to endogenous stimulus	357	0.832115	1.23025	4.72546e-07	0.000340824	0.00031387	182	tags=25%, list=10%, signal=28%	5743/760/2099/367/4843/10499/5468/890/2100/2932/4129/6256/5292/1432/836/7124/148/596/5241/2908/5970/8648/150/3569/5139/842/4306/590/207/7157/5594/3553/3725/3576/7422/1509/5319/4048/5595/1026/7040/4790/3586/6714/7498/847/2353/3091/595/2155/4780/7412/7442/4609/5925/4846/5578/1728/3692/5465/142/6347/5563/4842/8644/6772/3791/5447/2720/2641/2475/4313/5562/5315/2875/1906/3630/2730/5467/6774/1545/1645/6…
Daeshiho-tang	FDR	GO:0009725	response to hormone	266	0.855664	1.26611	2.2664e-07	0.000217952	0.000200716	167	tags=29%, list=9%, signal=31%	5743/760/2099/367/4843/10499/5468/890/2100/2932/4129/6256/5292/1432/836/7124/148/596/5241/2908/5970/8648/150/3569/5139/842/4306/590/207/5594/3553/3725/1509/5319/4048/5595/1026/7040/4790/3586/6714/847/2353/595/2155/4780/7442/5925/4846/5578/1728/3692/5465/142/5563/4842/8644/6772/3791/5447/2720/2641/2475/4313/5562/5315/2875/1906/3630/2730/5467/6774/1545/1645/6517/2805/3643
Daeshiho-tang	dot plot	GO:0009725	response to hormone	266	0.855664	1.26611	2.2664e-07	0.000217952	0.000200716	167	tags=29%, list=9%, signal=31%	5743/760/2099/367/4843/10499/5468/890/2100/2932/4129/6256/5292/1432/836/7124/148/596/5241/2908/5970/8648/150/3569/5139/842/4306/590/207/5594/3553/3725/1509/5319/4048/5595/1026/7040/4790/3586/6714/847/2353/595/2155/4780/7442/5925/4846/5578/1728/3692/5465/142/5563/4842/8644/6772/3791/5447/2720/2641/2475/4313/5562/5315/2875/1906/3630/2730/5467/6774/1545/1645/6517/2805/3643
Daeshiho-tang	gsea plot	GO:0009725	response to hormone	266	0.855664	1.26611	2.2664e-07	0.000217952	0.000200716	167	tags=29%, list=9%, signal=31%	5743/760/2099/367/4843/10499/5468/890/2100/2932/4129/6256/5292/1432/836/7124/148/596/5241/2908/5970/8648/150/3569/5139/842/4306/590/207/5594/3553/3725/1509/5319/4048/5595/1026/7040/4790/3586/6714/847/2353/595/2155/4780/7442/5925/4846/5578/1728/3692/5465/142/5563/4842/8644/6772/3791/5447/2720/2641/2475/4313/5562/5315/2875/1906/3630/2730/5467/6774/1545/1645/6517/2805/3643
Daeshiho-tang	ridge plot	GO:0009725	response to hormone	266	0.855664	1.26611	2.2664e-07	0.000217952	0.000200716	167	tags=29%, list=9%, signal=31%	5743/760/2099/367/4843/10499/5468/890/2100/2932/4129/6256/5292/1432/836/7124/148/596/5241/2908/5970/8648/150/3569/5139/842/4306/590/207/5594/3553/3725/1509/5319/4048/5595/1026/7040/4790/3586/6714/847/2353/595/2155/4780/7442/5925/4846/5578/1728/3692/5465/142/5563/4842/8644/6772/3791/5447/2720/2641/2475/4313/5562/5315/2875/1906/3630/2730/5467/6774/1545/1645/6517/2805/3643
Daeshiho-tang	FDR	GO:1901698	response to nitrogen compound	298	0.83198	1.23023	5.42658e-06	0.00173952	0.00160195	182	tags=28%, list=10%, signal=30%	5743/760/43/10499/1800/1017/5468/1128/890/1129/2932/154/1131/1432/836/6531/7124/6532/5970/8648/150/3569/5139/590/1111/207/7157/5594/3553/1135/1509/3383/1139/4318/5319/4048/5595/7040/4790/3586/6714/847/2353/2155/4780/7412/7442/5925/5578/4792/3558/1728/18/598/3692/7299/5465/142/4988/6772/3791/2641/2475/4313/983/5562/5315/2875/1906/3630/2730/6774/1545/196/6517/2805/3643/23411/2902/7099/5579/1499
Daeshiho-tang	FDR	GO:1901700	response to oxygen-containing compound	454	0.845238	1.24836	1e-10	2.885e-07	2.65684e-07	262	tags=34%, list=14%, signal=39%	5743/760/2099/43/367/4843/10499/1800/1017/5468/1128/890/1129/2100/2932/4129/154/6256/1131/5292/1432/836/6531/7124/596/2908/6532/5970/8648/150/3569/5139/842/590/207/7157/5594/3162/3553/3576/1135/1509/3383/1139/4318/1543/5319/841/4048/5595/1026/7040/4790/3586/6714/6647/847/2353/2950/3091/2155/4780/7412/7442/5925/4846/5578/4792/3558/1728/18/598/3692/7299/1019/5465/142/4353/6347/5563/4842/8644/4988/6…
Daeshiho-tang	dot plot	GO:1901700	response to oxygen-containing compound	454	0.845238	1.24836	1e-10	2.885e-07	2.65684e-07	262	tags=34%, list=14%, signal=39%	5743/760/2099/43/367/4843/10499/1800/1017/5468/1128/890/1129/2100/2932/4129/154/6256/1131/5292/1432/836/6531/7124/596/2908/6532/5970/8648/150/3569/5139/842/590/207/7157/5594/3162/3553/3576/1135/1509/3383/1139/4318/1543/5319/841/4048/5595/1026/7040/4790/3586/6714/6647/847/2353/2950/3091/2155/4780/7412/7442/5925/4846/5578/4792/3558/1728/18/598/3692/7299/1019/5465/142/4353/6347/5563/4842/8644/4988/6…
Daeshiho-tang	gsea plot	GO:1901700	response to oxygen-containing compound	454	0.845238	1.24836	1e-10	2.885e-07	2.65684e-07	262	tags=34%, list=14%, signal=39%	5743/760/2099/43/367/4843/10499/1800/1017/5468/1128/890/1129/2100/2932/4129/154/6256/1131/5292/1432/836/6531/7124/596/2908/6532/5970/8648/150/3569/5139/842/590/207/7157/5594/3162/3553/3576/1135/1509/3383/1139/4318/1543/5319/841/4048/5595/1026/7040/4790/3586/6714/6647/847/2353/2950/3091/2155/4780/7412/7442/5925/4846/5578/4792/3558/1728/18/598/3692/7299/1019/5465/142/4353/6347/5563/4842/8644/4988/6…
Daeshiho-tang	ridge plot	GO:1901700	response to oxygen-containing compound	454	0.845238	1.24836	1e-10	2.885e-07	2.65684e-07	262	tags=34%, list=14%, signal=39%	5743/760/2099/43/367/4843/10499/1800/1017/5468/1128/890/1129/2100/2932/4129/154/6256/1131/5292/1432/836/6531/7124/596/2908/6532/5970/8648/150/3569/5139/842/590/207/7157/5594/3162/3553/3576/1135/1509/3383/1139/4318/1543/5319/841/4048/5595/1026/7040/4790/3586/6714/6647/847/2353/2950/3091/2155/4780/7412/7442/5925/4846/5578/4792/3558/1728/18/598/3692/7299/1019/5465/142/4353/6347/5563/4842/8644/4988/6…
Galgeun-tang	ridge plot	hsa05140	Leishmaniasis	33	0.932729	1.90125	4.34977e-05	0.00251417	0.0013553	151	tags=64%, list=5%, signal=61%	5743/4843/1432/7124/5970/3725/2353/4792/5594/3553/4790/7040/5595/3565/3586/3458/3552/5579/6772/653361/7099
Galgeun-tang	ridge plot	hsa04082	Neuroactive ligand signaling	73	0.915472	1.76164	2.52057e-07	3.64222e-05	1.96339e-05	136	tags=32%, list=5%, signal=31%	43/2554/1128/6530/1129/1131/154/147/6531/146/148/6532/153/150/152/2891/151/1812/4988/1139/5578/4985/5579
Galgeun-tang	ridge plot	hsa04080	Neuroactive ligand-receptor interaction	162	0.838748	1.58285	1.07678e-05	0.0010373	0.000559171	133	tags=14%, list=5%, signal=14%	5644/2554/1128/1129/1131/154/147/146/148/5646/2908/153/150/152/1135/2891/151/1812/4988/1139/5733/7442/4985
Galgeun-tang	ridge plot	hsa05200	Pathways in cancer	228	0.849836	1.59643	5.55877e-09	1.60649e-06	8.65998e-07	271	tags=36%, list=9%, signal=36%	5743/2099/367/4843/1017/5468/890/2932/2100/6256/5292/836/808/596/581/5970/3725/842/3162/207/8648/3576/3569/7422/2353/4792/5594/7157/4790/841/1026/7040/5595/595/3565/6774/3558/2950/1728/4780/5578/4318/332/4609/5733/3091/1019/3458/4313/5579/598/6772/4312/5894/2475/5728/1956/5599/5925/2944/7296/5291/1499/572/5293/5290/2939/4088/2064/3567/3480/1029/3845/356/3551/331/5467/5582/2033/5366/4193/54205/7042
Galgeun-tang	ridge plot	hsa05022	Pathways of neurodegeneration - multiple diseases	146	0.839877	1.58366	2.66684e-05	0.0019268	0.00103867	239	tags=27%, list=8%, signal=26%	5743/4843/1128/1131/2932/1432/6531/836/808/7124/596/581/5970/842/2891/847/3569/5594/3553/4790/841/5595/6647/1139/5578/3552/5579/598/5894/2475/5599/1499/572/351/1649/3845/3309/5709/4728/356
Galgeun-tang	ridge plot	GO:0007267	cell-cell signaling	324	0.843185	1.56048	1e-10	5.25553e-08	4.13888e-08	158	tags=17%, list=5%, signal=18%	5743/43/760/367/4843/2554/1128/6530/1129/5468/1131/2932/154/4129/2100/147/6531/6331/146/148/2908/6532/590/7124/5241/150/5970/152/1135/2891/207/3569/5594/3553/151/5595/1812/240/4988/3558/1728/6347/1139/5578/3156/18/3091/3458/7442/3552/5579/3630/5894/5728/1956/3359
Galgeun-tang	ridge plot	GO:1901699	cellular response to nitrogen compound	238	0.856496	1.59207	1.08746e-10	5.25553e-08	4.13888e-08	226	tags=31%, list=8%, signal=31%	5743/43/760/1128/1017/10499/1129/5468/1800/1131/890/2932/154/836/6532/7124/1111/5970/1135/207/8648/3383/2353/5139/5594/1509/7157/3553/4790/7040/3791/5595/1812/6774/4988/4780/1139/5578/5319/6714/7412/7442/5579/598/2875/3630/6772/5894/2475/7099/1956/6517/3359/8837/5925/5315/4314/2805/196/23411/1499/3643/5290/5294/351/2064/1080/142/857/3480/6720/5313/2729
Galgeun-tang	ridge plot	GO:1901701	cellular response to oxygen-containing compound	428	0.839343	1.54872	1e-10	5.25553e-08	4.13888e-08	238	tags=27%, list=8%, signal=29%	5743/43/760/2099/367/4843/1128/1017/10499/1129/5468/1800/1131/890/2932/154/2100/6256/1432/5292/2908/6532/7124/150/5970/842/1135/847/207/8648/3576/3383/3569/2353/4792/5139/5594/1509/7157/3553/4790/4846/7040/3791/5595/1812/6647/6774/4988/2950/3586/1728/6347/5465/4780/1139/5578/5319/4318/6714/3091/983/8644/7412/8989/1019/4353/4313/7442/3552/5579/2875/3630/6772/5894/653361/2475/7099/1645/1956/6517/33…
Galgeun-tang	ridge plot	GO:0009725	response to hormone	342	0.827739	1.52867	1.00909e-10	5.25553e-08	4.13888e-08	230	tags=25%, list=8%, signal=27%	5743/760/2099/367/4843/10499/5468/890/2932/4129/2100/6256/1432/5292/148/836/2908/590/7124/5241/596/150/5970/3725/842/847/207/8648/3569/2353/5139/5594/1509/3553/4306/4790/4846/4048/1026/7040/3791/5595/595/6774/3586/1728/5465/5447/4780/5578/5319/3692/6714/8644/2155/4313/7442/5579/2875/3630/6772/5894/2475/1645/1956/6517/8837/5925/5315/1277/2805/2720/4199/23411/3643/1508/5290/4088/210/2064/142/857/34…
Galgeun-tang	ridge plot	GO:1901698	response to nitrogen compound	377	0.825354	1.5239	1e-10	5.25553e-08	4.13888e-08	238	tags=27%, list=8%, signal=29%	5743/43/760/1128/1017/10499/1129/5468/1800/1131/890/2932/154/1432/6531/836/6532/590/7124/1111/150/5970/1135/847/207/8648/3383/3569/2353/4792/5139/5594/1509/7157/3553/4790/4048/7040/3791/5595/1812/6774/4988/3558/3586/1728/5465/4780/1139/5578/5319/3692/4318/18/6714/983/7412/2155/4313/7442/5579/598/2875/3630/6772/5894/2475/7099/1956/6517/3359/8837/7299/5925/5315/50506/1277/2944/4314/2805/196/4023/23…
Galgeun-tang	gsea plot	hsa04082	Neuroactive ligand signaling	73	0.915472	1.76164	2.52057e-07	3.64222e-05	1.96339e-05	136	tags=32%, list=5%, signal=31%	43/2554/1128/6530/1129/1131/154/147/6531/146/148/6532/153/150/152/2891/151/1812/4988/1139/5578/4985/5579
Galgeun-tang	gsea plot	hsa04080	Neuroactive ligand-receptor interaction	162	0.838748	1.58285	1.07678e-05	0.0010373	0.000559171	133	tags=14%, list=5%, signal=14%	5644/2554/1128/1129/1131/154/147/146/148/5646/2908/153/150/152/1135/2891/151/1812/4988/1139/5733/7442/4985
Galgeun-tang	gsea plot	hsa05200	Pathways in cancer	228	0.849836	1.59643	5.55877e-09	1.60649e-06	8.65998e-07	271	tags=36%, list=9%, signal=36%	5743/2099/367/4843/1017/5468/890/2932/2100/6256/5292/836/808/596/581/5970/3725/842/3162/207/8648/3576/3569/7422/2353/4792/5594/7157/4790/841/1026/7040/5595/595/3565/6774/3558/2950/1728/4780/5578/4318/332/4609/5733/3091/1019/3458/4313/5579/598/6772/4312/5894/2475/5728/1956/5599/5925/2944/7296/5291/1499/572/5293/5290/2939/4088/2064/3567/3480/1029/3845/356/3551/331/5467/5582/2033/5366/4193/54205/7042
Galgeun-tang	gsea plot	GO:0007267	cell-cell signaling	324	0.843185	1.56048	1e-10	5.25553e-08	4.13888e-08	158	tags=17%, list=5%, signal=18%	5743/43/760/367/4843/2554/1128/6530/1129/5468/1131/2932/154/4129/2100/147/6531/6331/146/148/2908/6532/590/7124/5241/150/5970/152/1135/2891/207/3569/5594/3553/151/5595/1812/240/4988/3558/1728/6347/1139/5578/3156/18/3091/3458/7442/3552/5579/3630/5894/5728/1956/3359
Galgeun-tang	gsea plot	GO:1901699	cellular response to nitrogen compound	238	0.856496	1.59207	1.08746e-10	5.25553e-08	4.13888e-08	226	tags=31%, list=8%, signal=31%	5743/43/760/1128/1017/10499/1129/5468/1800/1131/890/2932/154/836/6532/7124/1111/5970/1135/207/8648/3383/2353/5139/5594/1509/7157/3553/4790/7040/3791/5595/1812/6774/4988/4780/1139/5578/5319/6714/7412/7442/5579/598/2875/3630/6772/5894/2475/7099/1956/6517/3359/8837/5925/5315/4314/2805/196/23411/1499/3643/5290/5294/351/2064/1080/142/857/3480/6720/5313/2729
Galgeun-tang	gsea plot	GO:1901701	cellular response to oxygen-containing compound	428	0.839343	1.54872	1e-10	5.25553e-08	4.13888e-08	238	tags=27%, list=8%, signal=29%	5743/43/760/2099/367/4843/1128/1017/10499/1129/5468/1800/1131/890/2932/154/2100/6256/1432/5292/2908/6532/7124/150/5970/842/1135/847/207/8648/3576/3383/3569/2353/4792/5139/5594/1509/7157/3553/4790/4846/7040/3791/5595/1812/6647/6774/4988/2950/3586/1728/6347/5465/4780/1139/5578/5319/4318/6714/3091/983/8644/7412/8989/1019/4353/4313/7442/3552/5579/2875/3630/6772/5894/653361/2475/7099/1645/1956/6517/33…
Galgeun-tang	FDR	hsa04020	Calcium signaling pathway	90	0.860641	1.64546	9.75775e-05	0.00376949	0.002032	112	tags=19%, list=4%, signal=19%	4843/1128/1129/1131/154/147/146/148/808/153/7422/4846/3791/1812/1139/5578/5733
Galgeun-tang	FDR	hsa05207	Chemical carcinogenesis - receptor activation	84	0.870694	1.66825	0.000132636	0.00425909	0.00229592	199	tags=46%, list=7%, signal=45%	2099/367/154/2100/6256/5241/596/153/5970/3725/207/7422/2353/5594/4790/1543/5595/595/6774/1576/5465/1139/5578/332/4609/6714/1544/5579/5894/2475/1956/5925/2944/196/5291/572/5293/5290/2939
Galgeun-tang	FDR	hsa05163	Human cytomegalovirus infection	98	0.855244	1.62576	0.00016211	0.00468498	0.0025255	267	tags=47%, list=9%, signal=44%	5743/2932/1432/836/808/7124/581/5970/842/207/3576/3569/7422/4792/5594/7157/3553/4790/841/1026/5595/595/6774/6347/5578/4609/5733/6714/1019/5579/5894/2475/1956/5925/1232/5291/1499/5293/5290/1029/3845/356/3551/5582/4193/54205
Galgeun-tang	FDR	hsa05167	Kaposi sarcoma-associated herpesvirus infection	93	0.860462	1.6413	0.000104346	0.00376949	0.002032	201	tags=43%, list=7%, signal=41%	5743/2932/1432/836/808/581/5970/3725/842/207/3576/3383/3569/7422/2353/4792/5594/7157/4790/841/1026/5595/595/6774/4609/6714/3091/1019/6772/5894/2475/5599/5925/1232/942/5291/1499/5293/5290/5294
Galgeun-tang	FDR	hsa05140	Leishmaniasis	33	0.932729	1.90125	4.34977e-05	0.00251417	0.0013553	151	tags=64%, list=5%, signal=61%	5743/4843/1432/7124/5970/3725/2353/4792/5594/3553/4790/7040/5595/3565/3586/3458/3552/5579/6772/653361/7099
Galgeun-tang	FDR	hsa05417	Lipid and atherosclerosis	116	0.854043	1.61729	5.64065e-05	0.00271692	0.00146459	280	tags=51%, list=10%, signal=48%	5468/2932/6256/1432/836/808/7124/596/581/5970/3725/842/207/3576/3383/3569/2353/4792/5594/7157/3553/4790/4846/841/1543/5595/6774/6347/4780/5578/4318/6714/7412/598/6401/4312/653361/7099/5599/4314/959/5291/572/5293/5290/1649/3845/6648/3309/3949/356/3551/1555/338/54205/834/2919/6348/6403
Galgeun-tang	FDR	hsa04082	Neuroactive ligand signaling	73	0.915472	1.76164	2.52057e-07	3.64222e-05	1.96339e-05	136	tags=32%, list=5%, signal=31%	43/2554/1128/6530/1129/1131/154/147/6531/146/148/6532/153/150/152/2891/151/1812/4988/1139/5578/4985/5579
Galgeun-tang	FDR	hsa04080	Neuroactive ligand-receptor interaction	162	0.838748	1.58285	1.07678e-05	0.0010373	0.000559171	133	tags=14%, list=5%, signal=14%	5644/2554/1128/1129/1131/154/147/146/148/5646/2908/153/150/152/1135/2891/151/1812/4988/1139/5733/7442/4985
Galgeun-tang	FDR	hsa05200	Pathways in cancer	228	0.849836	1.59643	5.55877e-09	1.60649e-06	8.65998e-07	271	tags=36%, list=9%, signal=36%	5743/2099/367/4843/1017/5468/890/2932/2100/6256/5292/836/808/596/581/5970/3725/842/3162/207/8648/3576/3569/7422/2353/4792/5594/7157/4790/841/1026/7040/5595/595/3565/6774/3558/2950/1728/4780/5578/4318/332/4609/5733/3091/1019/3458/4313/5579/598/6772/4312/5894/2475/5728/1956/5599/5925/2944/7296/5291/1499/572/5293/5290/2939/4088/2064/3567/3480/1029/3845/356/3551/331/5467/5582/2033/5366/4193/54205/7042
Galgeun-tang	FDR	hsa05022	Pathways of neurodegeneration - multiple diseases	146	0.839877	1.58366	2.66684e-05	0.0019268	0.00103867	239	tags=27%, list=8%, signal=26%	5743/4843/1128/1131/2932/1432/6531/836/808/7124/596/581/5970/842/2891/847/3569/5594/3553/4790/841/5595/6647/1139/5578/3552/5579/598/5894/2475/5599/1499/572/351/1649/3845/3309/5709/4728/356
Galgeun-tang	FDR	GO:0007267	cell-cell signaling	324	0.843185	1.56048	1e-10	5.25553e-08	4.13888e-08	158	tags=17%, list=5%, signal=18%	5743/43/760/367/4843/2554/1128/6530/1129/5468/1131/2932/154/4129/2100/147/6531/6331/146/148/2908/6532/590/7124/5241/150/5970/152/1135/2891/207/3569/5594/3553/151/5595/1812/240/4988/3558/1728/6347/1139/5578/3156/18/3091/3458/7442/3552/5579/3630/5894/5728/1956/3359
Galgeun-tang	FDR	GO:1901699	cellular response to nitrogen compound	238	0.856496	1.59207	1.08746e-10	5.25553e-08	4.13888e-08	226	tags=31%, list=8%, signal=31%	5743/43/760/1128/1017/10499/1129/5468/1800/1131/890/2932/154/836/6532/7124/1111/5970/1135/207/8648/3383/2353/5139/5594/1509/7157/3553/4790/7040/3791/5595/1812/6774/4988/4780/1139/5578/5319/6714/7412/7442/5579/598/2875/3630/6772/5894/2475/7099/1956/6517/3359/8837/5925/5315/4314/2805/196/23411/1499/3643/5290/5294/351/2064/1080/142/857/3480/6720/5313/2729
Galgeun-tang	FDR	GO:1901701	cellular response to oxygen-containing compound	428	0.839343	1.54872	1e-10	5.25553e-08	4.13888e-08	238	tags=27%, list=8%, signal=29%	5743/43/760/2099/367/4843/1128/1017/10499/1129/5468/1800/1131/890/2932/154/2100/6256/1432/5292/2908/6532/7124/150/5970/842/1135/847/207/8648/3576/3383/3569/2353/4792/5139/5594/1509/7157/3553/4790/4846/7040/3791/5595/1812/6647/6774/4988/2950/3586/1728/6347/5465/4780/1139/5578/5319/4318/6714/3091/983/8644/7412/8989/1019/4353/4313/7442/3552/5579/2875/3630/6772/5894/653361/2475/7099/1645/1956/6517/33…
Galgeun-tang	FDR	GO:0007268	chemical synaptic transmission	188	0.855966	1.59781	2.27148e-08	5.9111e-06	4.65516e-06	158	tags=19%, list=5%, signal=19%	5743/43/760/2554/1128/6530/1129/1131/2932/154/6531/148/2908/6532/590/7124/150/1135/2891/207/5594/3553/5595/1812/1728/6347/1139/3156/18/7442/5579/3630/5728/1956/3359
Galgeun-tang	FDR	GO:0042127	regulation of cell population proliferation	468	0.803651	1.47845	1e-10	5.25553e-08	4.13888e-08	224	tags=21%, list=8%, signal=23%	5743/1803/2099/367/4843/5742/1128/1017/5468/890/1432/6331/146/5292/148/836/6532/590/7124/5241/596/1111/150/581/5970/3725/3162/207/3576/3569/7422/4792/5594/7157/3553/4846/1026/7040/3791/5595/595/3565/6774/240/4988/3558/2950/3586/5328/6347/1139/7498/5578/5319/4318/332/4609/6714/3091/983/8644/7412/1019/3458/4313/891/3552/598/3630/6772/5894/5728/7099/3037/1956/2152/8837/5925/196/1232/994/23411/959/94…
Galgeun-tang	FDR	GO:0009719	response to endogenous stimulus	484	0.797836	1.46628	1e-10	5.25553e-08	4.13888e-08	250	tags=23%, list=9%, signal=25%	5743/760/2099/367/4843/10499/5468/890/2932/4129/2100/6256/1432/5292/148/836/2908/590/7124/5241/596/150/5970/3725/842/847/207/8648/3576/3569/7422/2353/5139/5594/1509/7157/3553/4306/4790/4846/4048/1026/7040/3791/5595/595/3565/6774/3586/1728/6347/5465/5447/4780/7498/5578/5319/3692/4609/6714/3091/8644/7412/2155/4313/7442/4985/5579/2875/3630/6772/5894/2475/7099/3037/1645/1956/6517/8837/5925/5315/1277/…
Galgeun-tang	FDR	GO:0009725	response to hormone	342	0.827739	1.52867	1.00909e-10	5.25553e-08	4.13888e-08	230	tags=25%, list=8%, signal=27%	5743/760/2099/367/4843/10499/5468/890/2932/4129/2100/6256/1432/5292/148/836/2908/590/7124/5241/596/150/5970/3725/842/847/207/8648/3569/2353/5139/5594/1509/3553/4306/4790/4846/4048/1026/7040/3791/5595/595/6774/3586/1728/5465/5447/4780/5578/5319/3692/6714/8644/2155/4313/7442/5579/2875/3630/6772/5894/2475/1645/1956/6517/8837/5925/5315/1277/2805/2720/4199/23411/3643/1508/5290/4088/210/2064/142/857/34…
Galgeun-tang	FDR	GO:0033993	response to lipid	347	0.811493	1.49743	3.56664e-09	1.50824e-06	1.18778e-06	361	tags=37%, list=12%, signal=36%	5743/2099/367/4843/10499/5468/890/2932/4129/2100/6256/1432/5292/836/2908/6532/590/7124/5241/596/5970/3725/842/847/207/8648/3576/3569/2353/4792/5139/5594/3553/4306/4790/4846/841/1026/7040/1543/5595/6774/2950/3586/1728/6347/5465/5578/4318/6714/8644/7412/1019/2155/4353/4313/3552/5579/6401/653361/7099/1645/1956/8837/7299/5599/1277/4314/2805/196/1588/5054/2720/4023/23411/942/1499/572/5290/210/1080/142…
Galgeun-tang	FDR	GO:1901698	response to nitrogen compound	377	0.825354	1.5239	1e-10	5.25553e-08	4.13888e-08	238	tags=27%, list=8%, signal=29%	5743/43/760/1128/1017/10499/1129/5468/1800/1131/890/2932/154/1432/6531/836/6532/590/7124/1111/150/5970/1135/847/207/8648/3383/3569/2353/4792/5139/5594/1509/7157/3553/4790/4048/7040/3791/5595/1812/6774/4988/3558/3586/1728/5465/4780/1139/5578/5319/3692/4318/18/6714/983/7412/2155/4313/7442/5579/598/2875/3630/6772/5894/2475/7099/1956/6517/3359/8837/7299/5925/5315/50506/1277/2944/4314/2805/196/4023/23…
Galgeun-tang	FDR	GO:0099536	synaptic signaling	193	0.857203	1.59927	1.80421e-08	5.9111e-06	4.65516e-06	158	tags=19%, list=5%, signal=19%	5743/43/760/2554/1128/6530/1129/1131/2932/154/6531/148/2908/6532/590/7124/150/5970/1135/2891/207/5594/3553/5595/1812/4988/1728/6347/1139/3156/18/7442/5579/3630/5728/1956/3359
Galgeun-tang	dot plot	hsa05140	Leishmaniasis	33	0.932729	1.90125	4.34977e-05	0.00251417	0.0013553	151	tags=64%, list=5%, signal=61%	5743/4843/1432/7124/5970/3725/2353/4792/5594/3553/4790/7040/5595/3565/3586/3458/3552/5579/6772/653361/7099
Galgeun-tang	dot plot	hsa04082	Neuroactive ligand signaling	73	0.915472	1.76164	2.52057e-07	3.64222e-05	1.96339e-05	136	tags=32%, list=5%, signal=31%	43/2554/1128/6530/1129/1131/154/147/6531/146/148/6532/153/150/152/2891/151/1812/4988/1139/5578/4985/5579
Galgeun-tang	dot plot	hsa04080	Neuroactive ligand-receptor interaction	162	0.838748	1.58285	1.07678e-05	0.0010373	0.000559171	133	tags=14%, list=5%, signal=14%	5644/2554/1128/1129/1131/154/147/146/148/5646/2908/153/150/152/1135/2891/151/1812/4988/1139/5733/7442/4985
Galgeun-tang	dot plot	hsa05200	Pathways in cancer	228	0.849836	1.59643	5.55877e-09	1.60649e-06	8.65998e-07	271	tags=36%, list=9%, signal=36%	5743/2099/367/4843/1017/5468/890/2932/2100/6256/5292/836/808/596/581/5970/3725/842/3162/207/8648/3576/3569/7422/2353/4792/5594/7157/4790/841/1026/7040/5595/595/3565/6774/3558/2950/1728/4780/5578/4318/332/4609/5733/3091/1019/3458/4313/5579/598/6772/4312/5894/2475/5728/1956/5599/5925/2944/7296/5291/1499/572/5293/5290/2939/4088/2064/3567/3480/1029/3845/356/3551/331/5467/5582/2033/5366/4193/54205/7042
Galgeun-tang	dot plot	hsa05022	Pathways of neurodegeneration - multiple diseases	146	0.839877	1.58366	2.66684e-05	0.0019268	0.00103867	239	tags=27%, list=8%, signal=26%	5743/4843/1128/1131/2932/1432/6531/836/808/7124/596/581/5970/842/2891/847/3569/5594/3553/4790/841/5595/6647/1139/5578/3552/5579/598/5894/2475/5599/1499/572/351/1649/3845/3309/5709/4728/356
Galgeun-tang	dot plot	GO:0007267	cell-cell signaling	324	0.843185	1.56048	1e-10	5.25553e-08	4.13888e-08	158	tags=17%, list=5%, signal=18%	5743/43/760/367/4843/2554/1128/6530/1129/5468/1131/2932/154/4129/2100/147/6531/6331/146/148/2908/6532/590/7124/5241/150/5970/152/1135/2891/207/3569/5594/3553/151/5595/1812/240/4988/3558/1728/6347/1139/5578/3156/18/3091/3458/7442/3552/5579/3630/5894/5728/1956/3359
Galgeun-tang	dot plot	GO:1901699	cellular response to nitrogen compound	238	0.856496	1.59207	1.08746e-10	5.25553e-08	4.13888e-08	226	tags=31%, list=8%, signal=31%	5743/43/760/1128/1017/10499/1129/5468/1800/1131/890/2932/154/836/6532/7124/1111/5970/1135/207/8648/3383/2353/5139/5594/1509/7157/3553/4790/7040/3791/5595/1812/6774/4988/4780/1139/5578/5319/6714/7412/7442/5579/598/2875/3630/6772/5894/2475/7099/1956/6517/3359/8837/5925/5315/4314/2805/196/23411/1499/3643/5290/5294/351/2064/1080/142/857/3480/6720/5313/2729
Galgeun-tang	dot plot	GO:1901701	cellular response to oxygen-containing compound	428	0.839343	1.54872	1e-10	5.25553e-08	4.13888e-08	238	tags=27%, list=8%, signal=29%	5743/43/760/2099/367/4843/1128/1017/10499/1129/5468/1800/1131/890/2932/154/2100/6256/1432/5292/2908/6532/7124/150/5970/842/1135/847/207/8648/3576/3383/3569/2353/4792/5139/5594/1509/7157/3553/4790/4846/7040/3791/5595/1812/6647/6774/4988/2950/3586/1728/6347/5465/4780/1139/5578/5319/4318/6714/3091/983/8644/7412/8989/1019/4353/4313/7442/3552/5579/2875/3630/6772/5894/653361/2475/7099/1645/1956/6517/33…
Galgeun-tang	dot plot	GO:0009725	response to hormone	342	0.827739	1.52867	1.00909e-10	5.25553e-08	4.13888e-08	230	tags=25%, list=8%, signal=27%	5743/760/2099/367/4843/10499/5468/890/2932/4129/2100/6256/1432/5292/148/836/2908/590/7124/5241/596/150/5970/3725/842/847/207/8648/3569/2353/5139/5594/1509/3553/4306/4790/4846/4048/1026/7040/3791/5595/595/6774/3586/1728/5465/5447/4780/5578/5319/3692/6714/8644/2155/4313/7442/5579/2875/3630/6772/5894/2475/1645/1956/6517/8837/5925/5315/1277/2805/2720/4199/23411/3643/1508/5290/4088/210/2064/142/857/34…
Galgeun-tang	dot plot	GO:1901698	response to nitrogen compound	377	0.825354	1.5239	1e-10	5.25553e-08	4.13888e-08	238	tags=27%, list=8%, signal=29%	5743/43/760/1128/1017/10499/1129/5468/1800/1131/890/2932/154/1432/6531/836/6532/590/7124/1111/150/5970/1135/847/207/8648/3383/3569/2353/4792/5139/5594/1509/7157/3553/4790/4048/7040/3791/5595/1812/6774/4988/3558/3586/1728/5465/4780/1139/5578/5319/3692/4318/18/6714/983/7412/2155/4313/7442/5579/598/2875/3630/6772/5894/2475/7099/1956/6517/3359/8837/7299/5925/5315/50506/1277/2944/4314/2805/196/4023/23…
Galgeunhaegi-tang	FDR	hsa04082	Neuroactive ligand signaling	65	0.931042	1.56212	0.000105474	0.0104771	0.00817885	101	tags=29%, list=3%, signal=29%	43/2554/1128/6530/1129/154/1131/147/6531/146/148/6532/150/153/1139/2891/151/152/4988
Galgeunhaegi-tang	dot plot	hsa04082	Neuroactive ligand signaling	65	0.931042	1.56212	0.000105474	0.0104771	0.00817885	101	tags=29%, list=3%, signal=29%	43/2554/1128/6530/1129/154/1131/147/6531/146/148/6532/150/153/1139/2891/151/152/4988
Galgeunhaegi-tang	gsea plot	hsa04082	Neuroactive ligand signaling	65	0.931042	1.56212	0.000105474	0.0104771	0.00817885	101	tags=29%, list=3%, signal=29%	43/2554/1128/6530/1129/154/1131/147/6531/146/148/6532/150/153/1139/2891/151/152/4988
Galgeunhaegi-tang	ridge plot	hsa04082	Neuroactive ligand signaling	65	0.931042	1.56212	0.000105474	0.0104771	0.00817885	101	tags=29%, list=3%, signal=29%	43/2554/1128/6530/1129/154/1131/147/6531/146/148/6532/150/153/1139/2891/151/152/4988
Galgeunhaegi-tang	FDR	hsa04080	Neuroactive ligand-receptor interaction	97	0.913566	1.47627	4.4059e-05	0.00656478	0.00512475	105	tags=22%, list=3%, signal=22%	5644/2554/1128/1129/154/1131/147/5646/146/2908/148/150/153/1139/2891/1135/151/152/4988/5733/7442
Galgeunhaegi-tang	dot plot	hsa04080	Neuroactive ligand-receptor interaction	97	0.913566	1.47627	4.4059e-05	0.00656478	0.00512475	105	tags=22%, list=3%, signal=22%	5644/2554/1128/1129/154/1131/147/5646/146/2908/148/150/153/1139/2891/1135/151/152/4988/5733/7442
Galgeunhaegi-tang	gsea plot	hsa04080	Neuroactive ligand-receptor interaction	97	0.913566	1.47627	4.4059e-05	0.00656478	0.00512475	105	tags=22%, list=3%, signal=22%	5644/2554/1128/1129/154/1131/147/5646/146/2908/148/150/153/1139/2891/1135/151/152/4988/5733/7442
Galgeunhaegi-tang	ridge plot	hsa04080	Neuroactive ligand-receptor interaction	97	0.913566	1.47627	4.4059e-05	0.00656478	0.00512475	105	tags=22%, list=3%, signal=22%	5644/2554/1128/1129/154/1131/147/5646/146/2908/148/150/153/1139/2891/1135/151/152/4988/5733/7442
Galgeunhaegi-tang	FDR	hsa05200	Pathways in cancer	239	0.881898	1.35901	8.81311e-07	0.000262631	0.000205021	233	tags=31%, list=7%, signal=31%	5743/2099/367/4843/5468/1017/890/6256/2932/2100/5292/836/808/596/5970/581/8648/3569/842/3725/3576/207/7157/3162/841/5594/7422/4792/2353/4790/595/7040/3558/5595/4318/1019/1026/2950/4609/5733/5925/1728/4312/4780/3458/5728/3091/4313/5578/598/3565/332/5599/6772/6774/5579/1956/2939/1906/2064/5467/572/1029/356/2475/1869/2033/650/578/5601/2944/840/5894/1499
Galgeunhaegi-tang	dot plot	hsa05200	Pathways in cancer	239	0.881898	1.35901	8.81311e-07	0.000262631	0.000205021	233	tags=31%, list=7%, signal=31%	5743/2099/367/4843/5468/1017/890/6256/2932/2100/5292/836/808/596/5970/581/8648/3569/842/3725/3576/207/7157/3162/841/5594/7422/4792/2353/4790/595/7040/3558/5595/4318/1019/1026/2950/4609/5733/5925/1728/4312/4780/3458/5728/3091/4313/5578/598/3565/332/5599/6772/6774/5579/1956/2939/1906/2064/5467/572/1029/356/2475/1869/2033/650/578/5601/2944/840/5894/1499
Galgeunhaegi-tang	gsea plot	hsa05200	Pathways in cancer	239	0.881898	1.35901	8.81311e-07	0.000262631	0.000205021	233	tags=31%, list=7%, signal=31%	5743/2099/367/4843/5468/1017/890/6256/2932/2100/5292/836/808/596/5970/581/8648/3569/842/3725/3576/207/7157/3162/841/5594/7422/4792/2353/4790/595/7040/3558/5595/4318/1019/1026/2950/4609/5733/5925/1728/4312/4780/3458/5728/3091/4313/5578/598/3565/332/5599/6772/6774/5579/1956/2939/1906/2064/5467/572/1029/356/2475/1869/2033/650/578/5601/2944/840/5894/1499
Galgeunhaegi-tang	ridge plot	hsa05200	Pathways in cancer	239	0.881898	1.35901	8.81311e-07	0.000262631	0.000205021	233	tags=31%, list=7%, signal=31%	5743/2099/367/4843/5468/1017/890/6256/2932/2100/5292/836/808/596/5970/581/8648/3569/842/3725/3576/207/7157/3162/841/5594/7422/4792/2353/4790/595/7040/3558/5595/4318/1019/1026/2950/4609/5733/5925/1728/4312/4780/3458/5728/3091/4313/5578/598/3565/332/5599/6772/6774/5579/1956/2939/1906/2064/5467/572/1029/356/2475/1869/2033/650/578/5601/2944/840/5894/1499
Galgeunhaegi-tang	FDR	GO:0007267	cell-cell signaling	345	0.877559	1.35143	1.4927e-08	1.3285e-05	1.15291e-05	127	tags=14%, list=4%, signal=16%	5743/43/367/760/4843/2554/1128/5468/6530/1129/4129/2932/154/1131/2100/147/6331/6531/146/2908/148/7124/5241/6532/5970/590/150/3569/1139/2891/1135/207/3553/5594/151/240/3558/5595/152/4988/7442/1728/6347/18/3458/6720/3156/5728/3091/5578
Galgeunhaegi-tang	dot plot	GO:0007267	cell-cell signaling	345	0.877559	1.35143	1.4927e-08	1.3285e-05	1.15291e-05	127	tags=14%, list=4%, signal=16%	5743/43/367/760/4843/2554/1128/5468/6530/1129/4129/2932/154/1131/2100/147/6331/6531/146/2908/148/7124/5241/6532/5970/590/150/3569/1139/2891/1135/207/3553/5594/151/240/3558/5595/152/4988/7442/1728/6347/18/3458/6720/3156/5728/3091/5578
Galgeunhaegi-tang	ridge plot	GO:0007267	cell-cell signaling	345	0.877559	1.35143	1.4927e-08	1.3285e-05	1.15291e-05	127	tags=14%, list=4%, signal=16%	5743/43/367/760/4843/2554/1128/5468/6530/1129/4129/2932/154/1131/2100/147/6331/6531/146/2908/148/7124/5241/6532/5970/590/150/3569/1139/2891/1135/207/3553/5594/151/240/3558/5595/152/4988/7442/1728/6347/18/3458/6720/3156/5728/3091/5578
Galgeunhaegi-tang	FDR	GO:0071396	cellular response to lipid	230	0.879209	1.36753	3.56015e-06	0.00126741	0.0010999	191	tags=26%, list=6%, signal=26%	5743/2099/367/4843/890/6256/2932/2100/5292/2908/7124/1432/5241/6532/5970/5139/4306/8648/3569/842/3576/207/3553/5594/3586/4792/2353/4790/7040/5595/4318/4846/1019/2950/5465/6347/6720/1645/4313/5578/1277/7099/5599/6714/196/8644/5563/653361/23411/834/5562/4023/1956/1545/942/142/8837/1906/5467/572
Galgeunhaegi-tang	FDR	GO:1901699	cellular response to nitrogen compound	247	0.886278	1.37758	2.39348e-07	0.00010651	9.24326e-05	200	tags=27%, list=6%, signal=28%	5743/43/760/1128/5468/10499/1017/1800/890/1129/2932/154/1131/1111/836/7124/6532/5970/5139/8648/1139/1135/207/7157/1509/3553/5594/3383/5319/2353/4790/7040/3791/5595/4988/7442/5925/4780/6720/7412/5578/598/7099/6772/3359/6714/196/6774/23411/3630/5562/5579/2641/1956/1545/2729/2875/2730/142/8837/3643/1906/2064/5313/6517/2475/2805
Galgeunhaegi-tang	FDR	GO:1901701	cellular response to oxygen-containing compound	451	0.881014	1.35202	1e-10	3.56e-07	3.08947e-07	234	tags=26%, list=7%, signal=28%	5743/2099/43/367/760/4843/1128/5468/10499/1017/1800/890/1129/6256/2932/154/1131/2100/5292/2908/7124/1432/6532/5970/150/5139/8648/3569/842/1139/1135/3576/207/7157/1509/3553/5594/3383/3586/5319/4792/2353/4790/6647/7040/3791/5595/4318/847/4846/1019/2950/4988/5465/7442/5925/1728/6347/4780/4353/6720/3091/1645/4313/7412/5578/1277/7099/5599/6772/3359/6714/196/8644/5563/983/653361/6774/23411/3630/834/556…
Galgeunhaegi-tang	dot plot	GO:1901701	cellular response to oxygen-containing compound	451	0.881014	1.35202	1e-10	3.56e-07	3.08947e-07	234	tags=26%, list=7%, signal=28%	5743/2099/43/367/760/4843/1128/5468/10499/1017/1800/890/1129/6256/2932/154/1131/2100/5292/2908/7124/1432/6532/5970/150/5139/8648/3569/842/1139/1135/3576/207/7157/1509/3553/5594/3383/3586/5319/4792/2353/4790/6647/7040/3791/5595/4318/847/4846/1019/2950/4988/5465/7442/5925/1728/6347/4780/4353/6720/3091/1645/4313/7412/5578/1277/7099/5599/6772/3359/6714/196/8644/5563/983/653361/6774/23411/3630/834/556…
Galgeunhaegi-tang	gsea plot	GO:1901701	cellular response to oxygen-containing compound	451	0.881014	1.35202	1e-10	3.56e-07	3.08947e-07	234	tags=26%, list=7%, signal=28%	5743/2099/43/367/760/4843/1128/5468/10499/1017/1800/890/1129/6256/2932/154/1131/2100/5292/2908/7124/1432/6532/5970/150/5139/8648/3569/842/1139/1135/3576/207/7157/1509/3553/5594/3383/3586/5319/4792/2353/4790/6647/7040/3791/5595/4318/847/4846/1019/2950/4988/5465/7442/5925/1728/6347/4780/4353/6720/3091/1645/4313/7412/5578/1277/7099/5599/6772/3359/6714/196/8644/5563/983/653361/6774/23411/3630/834/556…
Galgeunhaegi-tang	ridge plot	GO:1901701	cellular response to oxygen-containing compound	451	0.881014	1.35202	1e-10	3.56e-07	3.08947e-07	234	tags=26%, list=7%, signal=28%	5743/2099/43/367/760/4843/1128/5468/10499/1017/1800/890/1129/6256/2932/154/1131/2100/5292/2908/7124/1432/6532/5970/150/5139/8648/3569/842/1139/1135/3576/207/7157/1509/3553/5594/3383/3586/5319/4792/2353/4790/6647/7040/3791/5595/4318/847/4846/1019/2950/4988/5465/7442/5925/1728/6347/4780/4353/6720/3091/1645/4313/7412/5578/1277/7099/5599/6772/3359/6714/196/8644/5563/983/653361/6774/23411/3630/834/556…
Galgeunhaegi-tang	FDR	GO:0042127	regulation of cell population proliferation	487	0.858604	1.31448	3.88795e-09	6.92055e-06	6.00586e-06	218	tags=20%, list=7%, signal=22%	5743/1803/2099/367/4843/5742/1128/5468/1017/890/6331/5292/146/1111/836/148/7124/1432/596/5241/6532/5970/590/581/150/3569/1139/3725/3576/207/7157/3162/3553/5594/5328/3586/7422/5319/4792/595/7040/3791/240/3558/5595/4318/4846/1019/1026/2950/4609/4988/5925/6347/3458/5728/7498/3091/4313/7412/5578/598/891/3565/7099/1991/332/2152/6772/6714/196/8644/983/6774/23411/3630/5562/1956/1545/942/8837/3643/1906/2…
Galgeunhaegi-tang	dot plot	GO:0042127	regulation of cell population proliferation	487	0.858604	1.31448	3.88795e-09	6.92055e-06	6.00586e-06	218	tags=20%, list=7%, signal=22%	5743/1803/2099/367/4843/5742/1128/5468/1017/890/6331/5292/146/1111/836/148/7124/1432/596/5241/6532/5970/590/581/150/3569/1139/3725/3576/207/7157/3162/3553/5594/5328/3586/7422/5319/4792/595/7040/3791/240/3558/5595/4318/4846/1019/1026/2950/4609/4988/5925/6347/3458/5728/7498/3091/4313/7412/5578/598/891/3565/7099/1991/332/2152/6772/6714/196/8644/983/6774/23411/3630/5562/1956/1545/942/8837/3643/1906/2…
Galgeunhaegi-tang	gsea plot	GO:0042127	regulation of cell population proliferation	487	0.858604	1.31448	3.88795e-09	6.92055e-06	6.00586e-06	218	tags=20%, list=7%, signal=22%	5743/1803/2099/367/4843/5742/1128/5468/1017/890/6331/5292/146/1111/836/148/7124/1432/596/5241/6532/5970/590/581/150/3569/1139/3725/3576/207/7157/3162/3553/5594/5328/3586/7422/5319/4792/595/7040/3791/240/3558/5595/4318/4846/1019/1026/2950/4609/4988/5925/6347/3458/5728/7498/3091/4313/7412/5578/598/891/3565/7099/1991/332/2152/6772/6714/196/8644/983/6774/23411/3630/5562/1956/1545/942/8837/3643/1906/2…
Galgeunhaegi-tang	ridge plot	GO:0042127	regulation of cell population proliferation	487	0.858604	1.31448	3.88795e-09	6.92055e-06	6.00586e-06	218	tags=20%, list=7%, signal=22%	5743/1803/2099/367/4843/5742/1128/5468/1017/890/6331/5292/146/1111/836/148/7124/1432/596/5241/6532/5970/590/581/150/3569/1139/3725/3576/207/7157/3162/3553/5594/5328/3586/7422/5319/4792/595/7040/3791/240/3558/5595/4318/4846/1019/1026/2950/4609/4988/5925/6347/3458/5728/7498/3091/4313/7412/5578/598/891/3565/7099/1991/332/2152/6772/6714/196/8644/983/6774/23411/3630/5562/1956/1545/942/8837/3643/1906/2…
Galgeunhaegi-tang	FDR	GO:0009719	response to endogenous stimulus	495	0.85147	1.3035	2.08977e-08	1.48791e-05	1.29126e-05	217	tags=21%, list=7%, signal=23%	5743/2099/367/760/4843/5468/10499/890/4129/6256/2932/2100/5292/836/2908/148/7124/1432/596/5241/5970/590/150/5139/4306/8648/3569/842/3725/4048/3576/207/7157/1509/3553/5594/3586/7422/5319/2353/4790/595/7040/3791/5595/847/4846/2155/1026/4609/5465/7442/5925/1728/6347/4780/6720/7498/3091/1645/4313/3692/7412/5578/1277/3565/7099/6772/6714/8644/5563/6774/23411/3630/5562/5447/5579/4023/2641/1956/1545/2729…
Galgeunhaegi-tang	dot plot	GO:0009719	response to endogenous stimulus	495	0.85147	1.3035	2.08977e-08	1.48791e-05	1.29126e-05	217	tags=21%, list=7%, signal=23%	5743/2099/367/760/4843/5468/10499/890/4129/6256/2932/2100/5292/836/2908/148/7124/1432/596/5241/5970/590/150/5139/4306/8648/3569/842/3725/4048/3576/207/7157/1509/3553/5594/3586/7422/5319/2353/4790/595/7040/3791/5595/847/4846/2155/1026/4609/5465/7442/5925/1728/6347/4780/6720/7498/3091/1645/4313/3692/7412/5578/1277/3565/7099/6772/6714/8644/5563/6774/23411/3630/5562/5447/5579/4023/2641/1956/1545/2729…
Galgeunhaegi-tang	ridge plot	GO:0009719	response to endogenous stimulus	495	0.85147	1.3035	2.08977e-08	1.48791e-05	1.29126e-05	217	tags=21%, list=7%, signal=23%	5743/2099/367/760/4843/5468/10499/890/4129/6256/2932/2100/5292/836/2908/148/7124/1432/596/5241/5970/590/150/5139/4306/8648/3569/842/3725/4048/3576/207/7157/1509/3553/5594/3586/7422/5319/2353/4790/595/7040/3791/5595/847/4846/2155/1026/4609/5465/7442/5925/1728/6347/4780/6720/7498/3091/1645/4313/3692/7412/5578/1277/3565/7099/6772/6714/8644/5563/6774/23411/3630/5562/5447/5579/4023/2641/1956/1545/2729…
Galgeunhaegi-tang	FDR	GO:0009725	response to hormone	333	0.879258	1.35482	6.45845e-09	7.66403e-06	6.65107e-06	200	tags=26%, list=6%, signal=27%	5743/2099/367/760/4843/5468/10499/890/4129/6256/2932/2100/5292/836/2908/148/7124/1432/596/5241/5970/590/150/5139/4306/8648/3569/842/3725/4048/207/1509/3553/5594/3586/5319/2353/4790/595/7040/3791/5595/847/4846/2155/1026/5465/7442/5925/1728/4780/6720/1645/4313/3692/5578/1277/6772/6714/8644/5563/6774/23411/3630/5562/5447/5579/2641/1956/1545/2729/2875/2730/142/8837/3643/1906/2064/2720/5467/5313/6517/…
Galgeunhaegi-tang	dot plot	GO:0009725	response to hormone	333	0.879258	1.35482	6.45845e-09	7.66403e-06	6.65107e-06	200	tags=26%, list=6%, signal=27%	5743/2099/367/760/4843/5468/10499/890/4129/6256/2932/2100/5292/836/2908/148/7124/1432/596/5241/5970/590/150/5139/4306/8648/3569/842/3725/4048/207/1509/3553/5594/3586/5319/2353/4790/595/7040/3791/5595/847/4846/2155/1026/5465/7442/5925/1728/4780/6720/1645/4313/3692/5578/1277/6772/6714/8644/5563/6774/23411/3630/5562/5447/5579/2641/1956/1545/2729/2875/2730/142/8837/3643/1906/2064/2720/5467/5313/6517/…
Galgeunhaegi-tang	gsea plot	GO:0009725	response to hormone	333	0.879258	1.35482	6.45845e-09	7.66403e-06	6.65107e-06	200	tags=26%, list=6%, signal=27%	5743/2099/367/760/4843/5468/10499/890/4129/6256/2932/2100/5292/836/2908/148/7124/1432/596/5241/5970/590/150/5139/4306/8648/3569/842/3725/4048/207/1509/3553/5594/3586/5319/2353/4790/595/7040/3791/5595/847/4846/2155/1026/5465/7442/5925/1728/4780/6720/1645/4313/3692/5578/1277/6772/6714/8644/5563/6774/23411/3630/5562/5447/5579/2641/1956/1545/2729/2875/2730/142/8837/3643/1906/2064/2720/5467/5313/6517/…
Galgeunhaegi-tang	ridge plot	GO:0009725	response to hormone	333	0.879258	1.35482	6.45845e-09	7.66403e-06	6.65107e-06	200	tags=26%, list=6%, signal=27%	5743/2099/367/760/4843/5468/10499/890/4129/6256/2932/2100/5292/836/2908/148/7124/1432/596/5241/5970/590/150/5139/4306/8648/3569/842/3725/4048/207/1509/3553/5594/3586/5319/2353/4790/595/7040/3791/5595/847/4846/2155/1026/5465/7442/5925/1728/4780/6720/1645/4313/3692/5578/1277/6772/6714/8644/5563/6774/23411/3630/5562/5447/5579/2641/1956/1545/2729/2875/2730/142/8837/3643/1906/2064/2720/5467/5313/6517/…
Galgeunhaegi-tang	FDR	GO:0033993	response to lipid	353	0.867361	1.33336	1.52809e-07	7.77142e-05	6.74427e-05	214	tags=25%, list=7%, signal=27%	5743/2099/367/4843/5468/10499/890/4129/6256/2932/2100/5292/836/2908/7124/1432/596/5241/6532/5970/590/5139/4306/8648/3569/842/3725/3576/207/3553/841/5594/1543/3586/4792/2353/4790/7040/5595/4318/847/4846/1019/2155/1026/2950/5465/1728/6347/4353/6720/1645/4313/7412/5578/1277/7099/1991/5599/6714/196/8644/5563/653361/6774/23411/7299/6401/834/5562/5579/1588/4023/1956/1545/942/142/8837/1906/2720/5467/572…
Galgeunhaegi-tang	FDR	GO:1901698	response to nitrogen compound	398	0.863109	1.32641	9.70022e-08	5.75546e-05	4.99476e-05	234	tags=25%, list=7%, signal=27%	5743/43/760/1128/5468/10499/1017/1800/890/1129/2932/154/1131/6531/1111/836/7124/1432/6532/5970/590/150/5139/8648/3569/1139/1135/4048/207/7157/1509/3553/5594/3383/3586/5319/4792/2353/4790/7040/3791/3558/5595/4318/847/2155/4988/5465/7442/5925/1728/4780/18/6720/4313/3692/7412/5578/598/1277/7099/6772/3359/6714/196/983/6774/23411/7299/3630/5562/5579/4023/50506/2641/1956/1545/2729/2875/2730/142/8837/36…
Galgeunhaegi-tang	FDR	GO:0099536	synaptic signaling	192	0.892342	1.39827	1.61714e-06	0.000639671	0.000555125	118	tags=17%, list=4%, signal=17%	5743/43/760/2554/1128/6530/1129/2932/154/1131/6531/2908/148/7124/6532/5970/590/150/1139/2891/1135/207/3553/5594/5595/4988/7442/1728/6347/18/3156/5728
Gamisoyo-san	FDR	hsa05200	Pathways in cancer	193	0.846784	1.40616	2.85946e-07	7.66335e-05	5.62862e-05	198	tags=36%, list=10%, signal=36%	5743/2099/367/4843/1017/5468/2932/890/2100/6256/5292/836/808/596/5970/581/8648/842/3725/3569/3162/207/5594/7157/3576/5595/841/4780/7040/2353/4318/7422/2950/595/1026/1728/4792/3558/4790/4312/5599/4609/5728/5579/3458/5578/5925/6772/1019/6774/4313/3565/3091/598/5467/2475/2944/5733/2064/332/1956/572/1906/3551/5894/2946/1869/650/578
Gamisoyo-san	FDR	hsa05022	Pathways of neurodegeneration - multiple diseases	116	0.836627	1.40511	0.000389617	0.0267551	0.0196512	121	tags=23%, list=6%, signal=23%	5743/4843/1128/2932/1131/836/1432/6531/808/7124/596/2891/5970/581/842/3569/5594/1139/3553/5595/847/841/6647/4790/5599/5579/5578
Gamisoyo-san	FDR	GO:0008283	cell population proliferation	423	0.795531	1.31165	6.23964e-08	2.35001e-05	2.04348e-05	220	tags=24%, list=12%, signal=27%	5743/1803/2099/367/4843/5742/1017/1128/5468/890/5292/6331/836/1432/7124/148/5241/596/146/6532/1111/590/5970/581/150/3725/3569/3162/207/5594/7157/1139/3553/3576/5328/5595/3791/6714/4846/7040/2353/3586/240/4318/7422/2950/4988/595/1026/5319/4792/3558/7498/7412/4609/5728/3458/5578/5925/6772/8644/1019/6517/3037/6774/4313/3565/3091/598/983/3630/5467/891/196/6347/1545/7299/3643/2064/5340/23411/7099/332/…
Gamisoyo-san	FDR	GO:0007267	cell-cell signaling	263	0.836849	1.38004	2.11573e-08	1.06245e-05	9.23867e-06	150	tags=21%, list=8%, signal=22%	5743/367/760/43/4843/2554/1128/5468/6530/2932/1129/154/2100/4129/1131/147/2908/6331/6531/7124/148/5241/146/6532/2891/590/5970/150/3569/207/5594/1139/3553/1135/5595/240/151/4988/1728/3558/3156/5728/5579/3458/18/7442/5578/2641/5327/152/3091/3630/5467/1812/6347
Gamisoyo-san	FDR	GO:1901699	cellular response to nitrogen compound	205	0.846959	1.40296	1.27517e-07	3.84208e-05	3.34094e-05	190	tags=32%, list=10%, signal=32%	5743/760/43/1017/10499/1128/5468/1800/2932/890/1129/154/1131/836/7124/6532/1111/5139/5970/8648/207/5594/7157/1509/1139/3553/3383/1135/5595/4780/3791/6714/7040/2353/4988/5319/4790/7412/5579/7442/5578/2641/5925/6772/6517/6774/598/3630/196/1812/2475/5315/1545/3643/2064/2875/2805/23411/7099/4314/5562/6720/1956/1906/5894/2946
Gamisoyo-san	FDR	GO:1901701	cellular response to oxygen-containing compound	367	0.839347	1.38226	1e-10	1.5065e-07	1.31e-07	178	tags=26%, list=9%, signal=29%	5743/2099/367/760/43/4843/1017/10499/1128/5468/1800/2932/890/1129/154/2100/6256/1131/2908/5292/1432/7124/6532/5139/5970/8648/150/842/3569/207/5594/7157/1509/1139/3553/3383/3576/1135/5595/847/4780/3791/6714/4846/7040/2353/3586/6647/4318/2950/4988/1728/5319/4792/4790/5465/7412/5599/5579/4353/7442/5578/2641/1277/5925/6772/5054/8644/1019/6517/6774/4313/3091/983/3630/5467/196/1812/2475/6347/5315/1545/…
Gamisoyo-san	FDR	GO:0042127	regulation of cell population proliferation	371	0.80863	1.33186	6.02991e-08	2.35001e-05	2.04348e-05	220	tags=26%, list=12%, signal=29%	5743/1803/2099/367/4843/5742/1017/1128/5468/890/5292/6331/836/1432/7124/148/5241/596/146/6532/1111/590/5970/581/150/3725/3569/3162/207/5594/7157/1139/3553/3576/5328/5595/3791/6714/4846/7040/3586/240/4318/7422/2950/4988/595/1026/5319/4792/3558/7498/7412/4609/5728/3458/5578/5925/6772/8644/1019/3037/6774/4313/3565/3091/598/983/3630/5467/891/196/6347/1545/3643/2064/5340/23411/7099/332/5562/1956/572/1…
Gamisoyo-san	FDR	GO:0009719	response to endogenous stimulus	391	0.808249	1.33211	5.6873e-09	3.50462e-06	3.04749e-06	201	tags=25%, list=11%, signal=28%	5743/2099/367/760/4843/10499/5468/2932/890/2100/4129/6256/2908/5292/836/1432/7124/148/5241/596/590/5139/5970/8648/4306/150/842/3725/3569/207/5594/7157/1509/3553/3576/2155/5595/847/4780/3791/6714/4846/7040/2353/3586/7422/595/1026/1728/5319/7498/4790/5465/4048/7412/4609/5447/5579/7442/5578/2641/1277/5925/6772/8644/6517/3037/6774/3692/4313/3565/3091/3630/5467/2475/6347/5315/1545/3643/2064/4842/2875/…
Gamisoyo-san	FDR	GO:0009725	response to hormone	281	0.842449	1.38553	6.13419e-10	6.16077e-07	5.35719e-07	178	tags=28%, list=9%, signal=30%	5743/2099/367/760/4843/10499/5468/2932/890/2100/4129/6256/2908/5292/836/1432/7124/148/5241/596/590/5139/5970/8648/4306/150/842/3725/3569/207/5594/1509/3553/2155/5595/847/4780/3791/6714/4846/7040/2353/3586/595/1026/1728/5319/4790/5465/4048/5447/5579/7442/5578/2641/1277/5925/6772/8644/6517/6774/3692/4313/3630/5467/2475/5315/1545/3643/2064/4842/2875/2805/23411/5562/5563/6720/1956
Gamisoyo-san	FDR	GO:0033993	response to lipid	282	0.823417	1.35395	7.2883e-08	2.43996e-05	2.12171e-05	202	tags=29%, list=11%, signal=31%	5743/2099/367/4843/10499/5468/2932/890/2100/4129/6256/2908/5292/836/1432/7124/5241/596/6532/590/5139/5970/8648/4306/842/3725/3569/207/5594/3553/3576/2155/1543/5595/847/841/6714/4846/7040/2353/3586/4318/2950/1026/1728/4792/4790/5465/7412/5599/5579/4353/5578/1277/5054/6401/8644/1019/6774/4313/5467/196/6347/1545/7299/653361/4842/2805/23411/7099/4314/5562/5563/6720/1956/572/1906/1869/4023/2720/142/43…
Gamisoyo-san	FDR	GO:1901698	response to nitrogen compound	319	0.823245	1.35195	5.81582e-09	3.50462e-06	3.04749e-06	178	tags=27%, list=9%, signal=29%	5743/760/43/1017/10499/1128/5468/1800/2932/890/1129/154/1131/836/1432/6531/7124/6532/1111/590/5139/5970/8648/150/3569/207/5594/7157/1509/1139/3553/3383/1135/2155/5595/847/4780/3791/6714/7040/2353/3586/4318/4988/1728/5319/4792/3558/4790/5465/4048/7412/5579/18/7442/5578/2641/1277/5925/6772/6517/6774/3692/4313/598/983/3630/50506/196/1812/2475/5315/2944/1545/7299/3643/2064/2875/2805/23411/7099/4314/5…
Gamisoyo-san	FDR	GO:1901700	response to oxygen-containing compound	497	0.823577	1.35489	1e-10	1.5065e-07	1.31e-07	202	tags=25%, list=11%, signal=30%	5743/2099/367/760/43/4843/1017/10499/1128/5468/1800/2932/890/1129/154/2100/4129/6256/1131/2908/5292/836/1432/6531/7124/596/6532/590/5139/5970/8648/150/842/3569/3162/207/5594/7157/1509/1139/3553/3383/3576/1135/2155/1543/5595/847/841/4780/3791/6714/4846/7040/2353/3586/6647/4318/2950/4988/1026/1728/5319/4792/3558/4790/5465/4048/7412/5599/5579/4353/18/7442/5578/2641/1277/5925/6772/5054/6401/8644/1019…
Banhahubak-tang	dot plot	hsa04915	Estrogen signaling pathway	30	0.938866	1.74014	0.000271139	0.0197253	0.015198	118	tags=60%, list=4%, signal=58%	2099/10499/5241/2100/596/1509/808/8648/5594/4846/6714/2353/4988/207/3725/5595/4318/4313
Banhahubak-tang	dot plot	hsa04082	Neuroactive ligand signaling	59	0.924638	1.65242	5.91047e-06	0.00171995	0.00132519	114	tags=37%, list=4%, signal=37%	43/2554/1128/1129/1131/6530/154/146/147/6531/148/1139/6532/153/150/2891/152/4988/2902/4985/1132/5579
Banhahubak-tang	dot plot	hsa04080	Neuroactive ligand-receptor interaction	61	0.914824	1.63199	6.82482e-05	0.00662008	0.00510066	112	tags=38%, list=4%, signal=37%	5644/2554/1128/1129/1131/154/2908/146/147/148/1139/5646/1135/153/150/2891/7442/152/4988/2641/2902/4985/1132
Banhahubak-tang	dot plot	hsa05200	Pathways in cancer	189	0.845691	1.42967	1.77325e-05	0.00258008	0.00198791	214	tags=31%, list=7%, signal=31%	5743/4843/2099/367/5468/1017/6256/890/2932/5292/2100/836/596/581/842/3569/7157/5970/3576/808/8648/3162/595/5594/4792/2353/4780/207/7422/3725/5595/4609/4318/1019/3558/598/1026/5728/5579/841/4313/5925/1728/3565/7040/2950/356/2064/1906/3458/5733/3091/5467/332/1487/5578/6772/4790/331
Banhahubak-tang	dot plot	GO:0007267	cell-cell signaling	303	0.851798	1.42321	5.10894e-09	5.4325e-06	4.6805e-06	186	tags=21%, list=6%, signal=22%	5743/43/2554/760/4843/367/1128/1129/1131/6530/5468/4129/154/2908/146/147/6331/6531/2932/148/5241/2100/590/1139/7124/6532/1135/150/3569/18/2891/5970/3553/7442/152/5594/4988/207/2641/240/5595/3558/2902/1132/5728/5579/2746/627/7351/1728/3156/6347/3359/2028/356/1906/3630/3458/9518/116443/5972/3091/5467/6514
Banhahubak-tang	dot plot	GO:1901701	cellular response to oxygen-containing compound	349	0.856308	1.43091	1e-10	1.595e-07	1.37421e-07	316	tags=36%, list=11%, signal=37%	5743/43/760/4843/2099/367/1128/10499/1129/1131/1800/5468/1017/6256/154/2908/890/2932/5292/2100/1139/7124/1509/6532/1135/150/842/3569/7157/5139/5970/3576/3553/8648/7442/847/2805/1432/5594/4846/6714/4792/2353/4988/4780/3586/207/5319/5465/5315/2641/2875/5595/4318/1019/1277/1132/5579/4353/4313/6517/4023/8989/5925/7351/1728/6647/6347/983/5054/196/3359/4317/7040/8644/2168/2950/2064/5563/1906/3630/9518/…
Banhahubak-tang	dot plot	GO:0042127	regulation of cell population proliferation	398	0.824315	1.37236	9.75169e-09	7.77697e-06	6.70044e-06	314	tags=28%, list=11%, signal=29%	1803/5743/4843/2099/5742/367/1128/5468/1017/146/890/6331/148/5241/5292/836/590/596/1139/7124/6532/150/581/3569/7157/5970/3576/3553/5328/3162/1432/595/5594/4846/6714/4792/4988/3586/207/5319/7422/3725/240/5595/4609/4318/1019/7498/3558/598/1026/5728/4313/891/5925/994/4860/6347/983/3565/196/5340/7040/8644/2950/356/1111/2064/1906/3630/3458/2152/383/3091/5467/332/1487/8837/4057/5578/1401/3643/6472/6772…
Banhahubak-tang	dot plot	GO:0009719	response to endogenous stimulus	399	0.824774	1.37331	1.2464e-08	7.95206e-06	6.85129e-06	233	tags=24%, list=8%, signal=26%	5743/760/4843/2099/367/10499/5468/6256/4129/2908/890/2932/148/5241/5292/2100/836/590/596/7124/1509/4306/150/842/3569/4048/7157/5139/5970/3576/3553/8648/7442/847/2805/1432/595/5594/4846/6714/2353/4780/3586/207/5319/5465/5315/7422/3725/2641/2875/5595/4609/7498/1277/1026/4985/5579/4313/6517/627/4023/2720/5925/7351/1728/6347/3565/5009/3692/7040/8644/356/2064/5563/1906/3630/9518/5111/5972/3091/5467/48…
Banhahubak-tang	dot plot	GO:1901700	response to oxygen-containing compound	495	0.842075	1.39804	1e-10	1.595e-07	1.37421e-07	337	tags=34%, list=12%, signal=36%	5743/43/760/4843/2099/367/1128/10499/1129/1131/1800/5468/1017/6256/4129/154/2908/890/6531/2932/5292/2100/836/590/596/1139/7124/1509/6532/1135/150/842/3569/18/4048/7157/5139/5970/3576/3553/8648/7442/3162/847/2805/1432/5594/4846/6714/1543/4792/2353/4988/4780/3586/207/5319/5465/5315/2806/2641/2875/5595/4318/1019/1277/3558/598/2902/1026/4985/1132/5579/841/4353/4313/6517/4023/2720/8989/5925/7351/1728/…
Banhasasim-tang	dot plot	hsa05207	Chemical carcinogenesis - receptor activation	92	0.893673	1.45187	0.000426072	0.03841	0.0261148	313	tags=51%, list=8%, signal=48%	2099/367/2100/154/6256/596/5241/153/5970/3725/1139/207/5594/7422/595/2353/1543/4790/6714/5595/1576/4609/5579/5578/196/5465/1544/1545/5925/332/1956/6774/2475/5291/9970/331/1950/6257/2944/5290/2946/1385/1555/5293/1869/5582/5894
Banhasasim-tang	dot plot	hsa05163	Human cytomegalovirus infection	114	0.88373	1.43082	0.000645701	0.03841	0.0261148	321	tags=47%, list=8%, signal=45%	5743/2932/1432/808/836/7124/581/5970/842/3569/7157/207/3553/5594/7422/3576/595/841/4790/1019/6714/5595/4792/4609/1026/5579/5578/6347/5733/5925/1956/6774/3106/356/3135/3107/2475/5291/3105/1029/1499/5290/6376/3551/1385/54205/5530/5879/5293/578/1869/5582/5894/1021
Banhasasim-tang	dot plot	hsa04082	Neuroactive ligand signaling	103	0.901065	1.4628	0.00022786	0.0347487	0.0236255	144	tags=22%, list=4%, signal=22%	43/2554/1128/154/6530/1131/1129/6531/146/148/147/6532/153/150/2891/1139/4988/5579/152/5578/3359/2902/4985
Banhasasim-tang	dot plot	hsa05200	Pathways in cancer	251	0.882126	1.39322	4.3849e-07	0.000133739	9.0929e-05	258	tags=31%, list=6%, signal=31%	5743/2099/367/4843/5468/1017/890/2932/5292/2100/6256/808/836/596/581/8648/5970/842/3569/3725/7157/3162/207/5594/7422/4318/3576/595/4780/2353/7040/841/4790/1019/4313/5595/4792/3558/4609/3458/598/3091/1026/5579/5578/3565/5599/5733/5728/4312/5925/2950/332/1728/6772/1956/2335/862/6774/356/1906/2475/5291/331/650/3481/1950/1029/6257/5467/1499/183/3480/317/2944/5290/3551/2946
Banhasasim-tang	dot plot	hsa04726	Serotonergic synapse	57	0.917397	1.52787	0.000755606	0.03841	0.0261148	112	tags=21%, list=3%, signal=21%	5743/5742/4129/836/6532/4128/5594/240/5595/5579/5578/3359
Banhasasim-tang	dot plot	GO:0071495	cellular response to endogenous stimulus	440	0.846918	1.32359	2.8171e-07	0.000214494	0.000185869	281	tags=23%, list=7%, signal=24%	2099/760/367/5468/10499/890/2932/5292/2100/1432/6256/2908/836/5139/5241/8648/5970/150/842/1509/3791/3725/7157/4306/207/3553/5594/7422/3576/4780/2353/3586/7040/4790/6714/847/5595/2805/3091/5579/5578/7498/6347/6517/3565/5563/5465/7442/3643/8644/1545/5315/5925/4985/1277/8837/3630/6772/3037/1956/2641/2875/6720/6774/4842/7412/5562/1906/627/2475/5291/59/5972/2730/23411/5319/6528/5313/331/650/3481/6257/…
Banhasasim-tang	dot plot	GO:1901701	cellular response to oxygen-containing compound	497	0.863956	1.34755	1e-10	3.807e-07	3.29895e-07	277	tags=25%, list=7%, signal=26%	5743/2099/760/367/4843/43/5468/10499/1017/890/2932/5292/1800/2100/1128/154/1432/6256/1131/1129/2908/7124/5139/6532/8648/5970/150/842/1509/3569/3791/7157/1139/207/3553/5594/4318/3576/4780/2353/6647/3586/4846/1135/7040/4790/1019/6714/4313/847/4988/5595/4792/2805/3383/3091/4353/5579/983/5578/3359/196/6347/6517/5599/5563/5465/7442/3643/8644/1545/5315/5925/2950/1277/8837/3630/1728/6772/1956/2641/2875/…
Banhasasim-tang	dot plot	GO:0009725	response to hormone	363	0.875191	1.37328	9.46551e-10	1.80176e-06	1.56131e-06	273	tags=27%, list=7%, signal=28%	5743/2099/760/367/4843/5468/10499/890/2932/5292/2100/1432/6256/4129/2908/836/7124/5139/148/596/590/5241/8648/5970/150/842/1509/3569/2155/3791/3725/4306/207/3553/5594/595/4780/2353/3586/4846/7040/4790/6714/4313/847/5595/2805/4048/1026/5579/5578/5447/6517/5563/5465/3692/7442/3643/8644/1545/5315/5925/1277/8837/2720/3630/1728/6772/1956/2641/2875/6720/6774/4842/5562/1906/2475/5972/2730/23411/5319/6528…
Banhasasim-tang	dot plot	GO:0033993	response to lipid	391	0.858023	1.34522	1.10655e-07	0.000105316	9.12616e-05	275	tags=25%, list=7%, signal=26%	5743/2099/367/4843/5468/10499/890/2932/5292/2100/1432/6256/4129/2908/836/7124/5139/596/590/6532/5241/8648/5970/842/3569/2155/3725/4306/207/3553/5594/4318/3576/2353/3586/4846/1543/7040/841/4790/1019/6714/4313/847/5595/4792/2805/4353/1026/5579/5578/196/6347/5599/5563/5465/8644/6401/1545/2950/1277/8837/2720/1728/1956/6720/6774/4842/7412/5562/356/7299/1588/1906/3552/5972/23411/3627/4057/6528/5054/331…
Banhasasim-tang	dot plot	GO:1901698	response to nitrogen compound	447	0.850298	1.32834	5.13933e-08	6.52181e-05	5.65146e-05	277	tags=25%, list=7%, signal=26%	5743/760/43/5468/10499/1017/890/2932/1800/1128/154/1432/1111/1131/1129/836/7124/6531/5139/590/6532/8648/5970/150/1509/3569/2155/3791/7157/1139/207/3553/5594/4318/4780/2353/18/3586/1135/7040/4790/6714/4313/847/4988/5595/4792/2805/3558/3383/4048/598/5579/983/5578/3359/196/6517/5465/3692/7442/3643/2902/1545/5315/5925/1277/8837/3630/1728/6772/1956/2641/2875/6720/6774/7412/5562/50506/7299/1906/60/2475…
Gamisoyo-san	dot plot	hsa05207	Chemical carcinogenesis - receptor activation	83	0.857716	1.45922	0.000499162	0.0267551	0.0196512	191	tags=47%, list=10%, signal=44%	2099/367/154/2100/6256/5241/596/5970/153/3725/207/5594/1139/1543/5595/1576/6714/2353/7422/595/1544/4790/5465/4609/5579/5578/5925/6774/196/2475/2944/1545/9970/332/1956/572/5894/2946/1869
Gamisoyo-san	dot plot	hsa04082	Neuroactive ligand signaling	43	0.905088	1.58646	0.00045797	0.0267551	0.0196512	121	tags=47%, list=6%, signal=45%	43/2554/1128/6530/1129/154/1131/147/6531/148/146/6532/2891/153/150/1139/151/4988/5579/5578
Gamisoyo-san	dot plot	hsa04080	Neuroactive ligand-receptor interaction	66	0.881313	1.51214	0.000499162	0.0267551	0.0196512	92	tags=27%, list=5%, signal=27%	5644/2554/1128/1129/154/1131/147/2908/148/146/5646/2891/153/150/1139/1135/151/4988
Gamisoyo-san	dot plot	hsa05200	Pathways in cancer	193	0.846784	1.40616	2.85946e-07	7.66335e-05	5.62862e-05	198	tags=36%, list=10%, signal=36%	5743/2099/367/4843/1017/5468/2932/890/2100/6256/5292/836/808/596/5970/581/8648/842/3725/3569/3162/207/5594/7157/3576/5595/841/4780/7040/2353/4318/7422/2950/595/1026/1728/4792/3558/4790/4312/5599/4609/5728/5579/3458/5578/5925/6772/1019/6774/4313/3565/3091/598/5467/2475/2944/5733/2064/332/1956/572/1906/3551/5894/2946/1869/650/578
Gamisoyo-san	dot plot	hsa05022	Pathways of neurodegeneration - multiple diseases	116	0.836627	1.40511	0.000389617	0.0267551	0.0196512	121	tags=23%, list=6%, signal=23%	5743/4843/1128/2932/1131/836/1432/6531/808/7124/596/2891/5970/581/842/3569/5594/1139/3553/5595/847/841/6647/4790/5599/5579/5578
Gamisoyo-san	dot plot	GO:1901701	cellular response to oxygen-containing compound	367	0.839347	1.38226	1e-10	1.5065e-07	1.31e-07	178	tags=26%, list=9%, signal=29%	5743/2099/367/760/43/4843/1017/10499/1128/5468/1800/2932/890/1129/154/2100/6256/1131/2908/5292/1432/7124/6532/5139/5970/8648/150/842/3569/207/5594/7157/1509/1139/3553/3383/3576/1135/5595/847/4780/3791/6714/4846/7040/2353/3586/6647/4318/2950/4988/1728/5319/4792/4790/5465/7412/5599/5579/4353/7442/5578/2641/1277/5925/6772/5054/8644/1019/6517/6774/4313/3091/983/3630/5467/196/1812/2475/6347/5315/1545/…
Gamisoyo-san	dot plot	GO:0009719	response to endogenous stimulus	391	0.808249	1.33211	5.6873e-09	3.50462e-06	3.04749e-06	201	tags=25%, list=11%, signal=28%	5743/2099/367/760/4843/10499/5468/2932/890/2100/4129/6256/2908/5292/836/1432/7124/148/5241/596/590/5139/5970/8648/4306/150/842/3725/3569/207/5594/7157/1509/3553/3576/2155/5595/847/4780/3791/6714/4846/7040/2353/3586/7422/595/1026/1728/5319/7498/4790/5465/4048/7412/4609/5447/5579/7442/5578/2641/1277/5925/6772/8644/6517/3037/6774/3692/4313/3565/3091/3630/5467/2475/6347/5315/1545/3643/2064/4842/2875/…
Gamisoyo-san	dot plot	GO:0009725	response to hormone	281	0.842449	1.38553	6.13419e-10	6.16077e-07	5.35719e-07	178	tags=28%, list=9%, signal=30%	5743/2099/367/760/4843/10499/5468/2932/890/2100/4129/6256/2908/5292/836/1432/7124/148/5241/596/590/5139/5970/8648/4306/150/842/3725/3569/207/5594/1509/3553/2155/5595/847/4780/3791/6714/4846/7040/2353/3586/595/1026/1728/5319/4790/5465/4048/5447/5579/7442/5578/2641/1277/5925/6772/8644/6517/6774/3692/4313/3630/5467/2475/5315/1545/3643/2064/4842/2875/2805/23411/5562/5563/6720/1956
Gamisoyo-san	dot plot	GO:1901698	response to nitrogen compound	319	0.823245	1.35195	5.81582e-09	3.50462e-06	3.04749e-06	178	tags=27%, list=9%, signal=29%	5743/760/43/1017/10499/1128/5468/1800/2932/890/1129/154/1131/836/1432/6531/7124/6532/1111/590/5139/5970/8648/150/3569/207/5594/7157/1509/1139/3553/3383/1135/2155/5595/847/4780/3791/6714/7040/2353/3586/4318/4988/1728/5319/4792/3558/4790/5465/4048/7412/5579/18/7442/5578/2641/1277/5925/6772/6517/6774/3692/4313/598/983/3630/50506/196/1812/2475/5315/2944/1545/7299/3643/2064/2875/2805/23411/7099/4314/5…
Gamisoyo-san	dot plot	GO:1901700	response to oxygen-containing compound	497	0.823577	1.35489	1e-10	1.5065e-07	1.31e-07	202	tags=25%, list=11%, signal=30%	5743/2099/367/760/43/4843/1017/10499/1128/5468/1800/2932/890/1129/154/2100/4129/6256/1131/2908/5292/836/1432/6531/7124/596/6532/590/5139/5970/8648/150/842/3569/3162/207/5594/7157/1509/1139/3553/3383/3576/1135/2155/1543/5595/847/841/4780/3791/6714/4846/7040/2353/3586/6647/4318/2950/4988/1026/1728/5319/4792/3558/4790/5465/4048/7412/5599/5579/4353/18/7442/5578/2641/1277/5925/6772/5054/6401/8644/1019…
Hwanglyeonhaedok-tang	ridge plot	hsa05200	Pathways in cancer	158	0.805857	1.35225	2.22005e-05	0.00501731	0.00408956	162	tags=39%, list=14%, signal=38%	5743/4843/367/2099/1017/5468/5292/2932/890/2100/6256/808/836/596/581/5970/8648/842/3162/207/3569/5594/3576/3725/7157/595/7040/1026/4318/5733/7422/4790/2353/5595/3458/4792/3091/841/1019/598/5925/4780/4313/4312/3558/6772/862/3565/4609/183/5894/5728/5578/2950/1029/1956/6257/54205/6387/5579/1728
Hwanglyeonhaedok-tang	ridge plot	GO:0070887	cellular response to chemical stimulus	431	0.787763	1.31672	1e-10	2.363e-07	2.08e-07	229	tags=36%, list=19%, signal=46%	5743/1803/760/4843/367/2099/5742/43/1017/5468/5292/10499/1800/2932/890/2100/1432/154/1111/6256/1128/6331/3757/836/7124/150/2908/596/2155/5970/8648/5139/842/6532/3162/207/3569/5594/5241/3576/4988/1129/3553/1131/7157/4985/231/7040/1132/4318/6647/4846/1543/1576/7422/3383/4353/3586/4790/2353/5595/4792/5447/3091/1019/6347/983/196/8856/3630/847/5465/598/5925/240/4780/3643/4313/3359/6772/1544/4306/3791/…
Hwanglyeonhaedok-tang	ridge plot	GO:1901701	cellular response to oxygen-containing compound	294	0.778469	1.30495	4.3849e-07	0.000345384	0.00030402	153	tags=27%, list=13%, signal=31%	5743/760/4843/367/2099/43/1017/5468/5292/10499/1800/2932/890/2100/1432/154/6256/1128/7124/150/2908/5970/8648/5139/842/6532/207/3569/5594/3576/4988/1129/3553/1131/7157/7040/1132/4318/6647/4846/3383/4353/3586/4790/2353/5595/4792/3091/1019/6347/983/196/3630/847/5465/5925/4780/3643/4313/3359/6772/3791/1812/3627/6517/183/1133/5894/1509/1139/8644/1545/1277/1814/351/5578/2950/1956/6714/6257
Hwanglyeonhaedok-tang	ridge plot	GO:0042127	regulation of cell population proliferation	303	0.761615	1.27611	5.84135e-06	0.00302198	0.00266006	231	tags=37%, list=19%, signal=40%	5743/1803/4843/367/2099/5742/1017/5468/5292/890/1432/1111/1128/6331/836/7124/150/146/148/596/581/5970/6532/3162/207/3569/5594/5241/3576/4988/3553/3725/7157/595/5328/7040/1026/4318/4846/7422/3586/5595/3458/4792/3091/1019/6347/983/196/3630/598/5925/240/3643/891/4313/3558/6772/3791/2919/3627/3565/4609/183/5894/1139/8644/1545/6373/5728/351/5578/2950/1029/1956/6714/6387/590/5319/51083/959/1021/2064/74…
Hwanglyeonhaedok-tang	ridge plot	GO:0009725	response to hormone	220	0.788727	1.32627	6.39437e-06	0.00302198	0.00266006	168	tags=32%, list=14%, signal=34%	5743/760/4843/367/2099/5468/5292/10499/2932/890/2100/1432/4129/6256/836/7124/150/2908/148/596/2155/5970/8648/5139/842/207/3569/5594/5241/3553/3725/595/7040/1026/4048/4846/3586/4790/2353/5595/5447/3630/847/5465/5925/4780/3643/4313/6772/3692/4306/3791/6517/183/5894/1509/8644/1545/1277/5578/1956/6714/6257/6387/590/5579/5319/1728/2641/4842/51083
Hwanglyeonhaedok-tang	ridge plot	GO:1901700	response to oxygen-containing compound	376	0.77879	1.30343	1.93442e-09	2.28552e-06	2.0118e-06	205	tags=34%, list=17%, signal=41%	5743/760/4843/367/2099/43/1017/5468/5292/10499/1800/2932/890/2100/1432/154/4129/6256/1128/836/7124/150/6531/2908/596/2155/5970/8648/5139/842/6532/3162/207/3569/5594/3576/4988/1129/3553/1131/7157/4985/7040/1026/1132/4318/4048/6647/4846/1543/3383/4353/3586/4790/2353/5595/4792/3091/841/1019/6347/983/196/3630/847/5465/598/5925/4780/3643/4313/3558/3359/6772/3692/3791/1812/3627/6517/183/1133/5894/1509/…
Hwanglyeonhaedok-tang	gsea plot	hsa05200	Pathways in cancer	158	0.805857	1.35225	2.22005e-05	0.00501731	0.00408956	162	tags=39%, list=14%, signal=38%	5743/4843/367/2099/1017/5468/5292/2932/890/2100/6256/808/836/596/581/5970/8648/842/3162/207/3569/5594/3576/3725/7157/595/7040/1026/4318/5733/7422/4790/2353/5595/3458/4792/3091/841/1019/598/5925/4780/4313/4312/3558/6772/862/3565/4609/183/5894/5728/5578/2950/1029/1956/6257/54205/6387/5579/1728
Hwanglyeonhaedok-tang	gsea plot	GO:0070887	cellular response to chemical stimulus	431	0.787763	1.31672	1e-10	2.363e-07	2.08e-07	229	tags=36%, list=19%, signal=46%	5743/1803/760/4843/367/2099/5742/43/1017/5468/5292/10499/1800/2932/890/2100/1432/154/1111/6256/1128/6331/3757/836/7124/150/2908/596/2155/5970/8648/5139/842/6532/3162/207/3569/5594/5241/3576/4988/1129/3553/1131/7157/4985/231/7040/1132/4318/6647/4846/1543/1576/7422/3383/4353/3586/4790/2353/5595/4792/5447/3091/1019/6347/983/196/8856/3630/847/5465/598/5925/240/4780/3643/4313/3359/6772/1544/4306/3791/…
Hwanglyeonhaedok-tang	gsea plot	GO:1901701	cellular response to oxygen-containing compound	294	0.778469	1.30495	4.3849e-07	0.000345384	0.00030402	153	tags=27%, list=13%, signal=31%	5743/760/4843/367/2099/43/1017/5468/5292/10499/1800/2932/890/2100/1432/154/6256/1128/7124/150/2908/5970/8648/5139/842/6532/207/3569/5594/3576/4988/1129/3553/1131/7157/7040/1132/4318/6647/4846/3383/4353/3586/4790/2353/5595/4792/3091/1019/6347/983/196/3630/847/5465/5925/4780/3643/4313/3359/6772/3791/1812/3627/6517/183/1133/5894/1509/1139/8644/1545/1277/1814/351/5578/2950/1956/6714/6257
Hwanglyeonhaedok-tang	gsea plot	GO:1901700	response to oxygen-containing compound	376	0.77879	1.30343	1.93442e-09	2.28552e-06	2.0118e-06	205	tags=34%, list=17%, signal=41%	5743/760/4843/367/2099/43/1017/5468/5292/10499/1800/2932/890/2100/1432/154/4129/6256/1128/836/7124/150/6531/2908/596/2155/5970/8648/5139/842/6532/3162/207/3569/5594/3576/4988/1129/3553/1131/7157/4985/7040/1026/1132/4318/4048/6647/4846/1543/3383/4353/3586/4790/2353/5595/4792/3091/841/1019/6347/983/196/3630/847/5465/598/5925/4780/3643/4313/3558/3359/6772/3692/3791/1812/3627/6517/183/1133/5894/1509/…
Hwanglyeonhaedok-tang	FDR	hsa05200	Pathways in cancer	158	0.805857	1.35225	2.22005e-05	0.00501731	0.00408956	162	tags=39%, list=14%, signal=38%	5743/4843/367/2099/1017/5468/5292/2932/890/2100/6256/808/836/596/581/5970/8648/842/3162/207/3569/5594/3576/3725/7157/595/7040/1026/4318/5733/7422/4790/2353/5595/3458/4792/3091/841/1019/598/5925/4780/4313/4312/3558/6772/862/3565/4609/183/5894/5728/5578/2950/1029/1956/6257/54205/6387/5579/1728
Hwanglyeonhaedok-tang	FDR	GO:0008283	cell population proliferation	328	0.749004	1.25525	1.99665e-05	0.0056089	0.00493717	152	tags=24%, list=13%, signal=29%	5743/1803/4843/367/2099/5742/1017/5468/5292/890/1432/1111/1128/6331/836/7124/150/146/148/596/581/5970/6532/3162/207/3569/5594/5241/3576/4988/3553/3725/7157/595/5328/7040/1026/4318/4846/7422/3586/2353/5595/3458/4792/3091/1019/6347/983/196/3630/598/5925/240/3643/891/4313/3558/6772/3791/2919/3627/3565/4609/6517/183/5894/1139/8644/1545/6373/5728/351/5578/2950/1029/1956/6714
Hwanglyeonhaedok-tang	FDR	GO:0070887	cellular response to chemical stimulus	431	0.787763	1.31672	1e-10	2.363e-07	2.08e-07	229	tags=36%, list=19%, signal=46%	5743/1803/760/4843/367/2099/5742/43/1017/5468/5292/10499/1800/2932/890/2100/1432/154/1111/6256/1128/6331/3757/836/7124/150/2908/596/2155/5970/8648/5139/842/6532/3162/207/3569/5594/5241/3576/4988/1129/3553/1131/7157/4985/231/7040/1132/4318/6647/4846/1543/1576/7422/3383/4353/3586/4790/2353/5595/4792/5447/3091/1019/6347/983/196/8856/3630/847/5465/598/5925/240/4780/3643/4313/3359/6772/1544/4306/3791/…
Hwanglyeonhaedok-tang	FDR	GO:1901701	cellular response to oxygen-containing compound	294	0.778469	1.30495	4.3849e-07	0.000345384	0.00030402	153	tags=27%, list=13%, signal=31%	5743/760/4843/367/2099/43/1017/5468/5292/10499/1800/2932/890/2100/1432/154/6256/1128/7124/150/2908/5970/8648/5139/842/6532/207/3569/5594/3576/4988/1129/3553/1131/7157/7040/1132/4318/6647/4846/3383/4353/3586/4790/2353/5595/4792/3091/1019/6347/983/196/3630/847/5465/5925/4780/3643/4313/3359/6772/3791/1812/3627/6517/183/1133/5894/1509/1139/8644/1545/1277/1814/351/5578/2950/1956/6714/6257
Hwanglyeonhaedok-tang	FDR	GO:0035556	intracellular signal transduction	438	0.735418	1.22913	1.74533e-05	0.0056089	0.00493717	222	tags=31%, list=19%, signal=39%	5743/4843/367/2099/1017/5468/5292/10499/2932/890/2100/1432/154/1111/6256/808/836/7124/150/2908/146/148/596/581/2155/5970/8648/153/5139/842/147/3162/207/3569/5594/5241/3576/4988/152/3553/1131/3725/7157/595/7040/1026/4318/151/6647/4846/7422/3383/3586/4790/2353/5595/4792/3091/841/983/196/8856/3630/847/5465/598/5925/4780/3643/891/4313/10846/6772/4306/51191/3791/1812/2919/4609/183/5894/4170/1139/8644/…
Hwanglyeonhaedok-tang	FDR	GO:0051179	localization	476	0.727695	1.21577	2.13627e-05	0.0056089	0.00493717	227	tags=28%, list=19%, signal=38%	5743/1803/760/4843/367/2099/43/1017/5468/5292/2932/1432/154/4129/6256/1128/6331/6530/3757/808/2554/836/7124/150/6531/596/581/8648/6532/207/3569/5594/5241/3576/4988/152/3553/1131/7157/595/2891/4985/7040/1026/4318/151/6647/4846/5733/7422/4790/5595/3458/4792/3091/6347/983/8856/3630/5465/598/5925/240/4780/3643/891/3359/3692/1812/3627/3565/6517/183/1133/5444/5894/1509/4170/1139/1277/3156/1814/6373/124…
Hwanglyeonhaedok-tang	FDR	GO:0042127	regulation of cell population proliferation	303	0.761615	1.27611	5.84135e-06	0.00302198	0.00266006	231	tags=37%, list=19%, signal=40%	5743/1803/4843/367/2099/5742/1017/5468/5292/890/1432/1111/1128/6331/836/7124/150/146/148/596/581/5970/6532/3162/207/3569/5594/5241/3576/4988/3553/3725/7157/595/5328/7040/1026/4318/4846/7422/3586/5595/3458/4792/3091/1019/6347/983/196/3630/598/5925/240/3643/891/4313/3558/6772/3791/2919/3627/3565/4609/183/5894/1139/8644/1545/6373/5728/351/5578/2950/1029/1956/6714/6387/590/5319/51083/959/1021/2064/74…
Hwanglyeonhaedok-tang	FDR	GO:0080090	regulation of primary metabolic process	445	0.728318	1.21705	2.75062e-05	0.00649971	0.00572129	180	tags=24%, list=15%, signal=32%	5743/4843/367/2099/1017/5468/5292/10499/2932/890/2100/1432/154/1111/4129/6256/3757/808/836/7124/150/6531/2908/596/581/5970/8648/5139/3162/207/3569/5594/5241/3576/152/3553/3725/7157/595/4985/5328/7040/1026/4318/151/4846/7422/3586/4790/2353/5595/3458/4792/3091/841/1019/983/196/8856/3630/5465/5925/4780/3643/3558/6772/3692/4306/51191/3791/862/1812/3627/3565/4609/183/1133/5894/1139/8644/1545/1277/3156…
Hwanglyeonhaedok-tang	FDR	GO:0009719	response to endogenous stimulus	292	0.76118	1.27594	1.28519e-05	0.0050615	0.00445532	180	tags=29%, list=15%, signal=33%	5743/760/4843/367/2099/5468/5292/10499/2932/890/2100/1432/4129/6256/836/7124/150/2908/148/596/2155/5970/8648/5139/842/207/3569/5594/5241/3576/3553/3725/7157/595/4985/7040/1026/4048/4846/7422/3586/4790/2353/5595/5447/3091/6347/3630/847/5465/5925/4780/3643/4313/6772/3692/4306/3791/3565/4609/6517/183/5894/1509/8644/1545/1277/351/5578/1956/6714/6257/6387/590/5579/5319/1728/2641/4842/51083/2475/2064/7…
Hwanglyeonhaedok-tang	FDR	GO:0009725	response to hormone	220	0.788727	1.32627	6.39437e-06	0.00302198	0.00266006	168	tags=32%, list=14%, signal=34%	5743/760/4843/367/2099/5468/5292/10499/2932/890/2100/1432/4129/6256/836/7124/150/2908/148/596/2155/5970/8648/5139/842/207/3569/5594/5241/3553/3725/595/7040/1026/4048/4846/3586/4790/2353/5595/5447/3630/847/5465/5925/4780/3643/4313/6772/3692/4306/3791/6517/183/5894/1509/8644/1545/1277/5578/1956/6714/6257/6387/590/5579/5319/1728/2641/4842/51083
Hwanglyeonhaedok-tang	FDR	GO:1901700	response to oxygen-containing compound	376	0.77879	1.30343	1.93442e-09	2.28552e-06	2.0118e-06	205	tags=34%, list=17%, signal=41%	5743/760/4843/367/2099/43/1017/5468/5292/10499/1800/2932/890/2100/1432/154/4129/6256/1128/836/7124/150/6531/2908/596/2155/5970/8648/5139/842/6532/3162/207/3569/5594/3576/4988/1129/3553/1131/7157/4985/7040/1026/1132/4318/4048/6647/4846/1543/3383/4353/3586/4790/2353/5595/4792/3091/841/1019/6347/983/196/3630/847/5465/598/5925/4780/3643/4313/3558/3359/6772/3692/3791/1812/3627/6517/183/1133/5894/1509/…
Hwanglyeonhaedok-tang	dot plot	hsa05200	Pathways in cancer	158	0.805857	1.35225	2.22005e-05	0.00501731	0.00408956	162	tags=39%, list=14%, signal=38%	5743/4843/367/2099/1017/5468/5292/2932/890/2100/6256/808/836/596/581/5970/8648/842/3162/207/3569/5594/3576/3725/7157/595/7040/1026/4318/5733/7422/4790/2353/5595/3458/4792/3091/841/1019/598/5925/4780/4313/4312/3558/6772/862/3565/4609/183/5894/5728/5578/2950/1029/1956/6257/54205/6387/5579/1728
Hwanglyeonhaedok-tang	dot plot	GO:0070887	cellular response to chemical stimulus	431	0.787763	1.31672	1e-10	2.363e-07	2.08e-07	229	tags=36%, list=19%, signal=46%	5743/1803/760/4843/367/2099/5742/43/1017/5468/5292/10499/1800/2932/890/2100/1432/154/1111/6256/1128/6331/3757/836/7124/150/2908/596/2155/5970/8648/5139/842/6532/3162/207/3569/5594/5241/3576/4988/1129/3553/1131/7157/4985/231/7040/1132/4318/6647/4846/1543/1576/7422/3383/4353/3586/4790/2353/5595/4792/5447/3091/1019/6347/983/196/8856/3630/847/5465/598/5925/240/4780/3643/4313/3359/6772/1544/4306/3791/…
Hwanglyeonhaedok-tang	dot plot	GO:1901701	cellular response to oxygen-containing compound	294	0.778469	1.30495	4.3849e-07	0.000345384	0.00030402	153	tags=27%, list=13%, signal=31%	5743/760/4843/367/2099/43/1017/5468/5292/10499/1800/2932/890/2100/1432/154/6256/1128/7124/150/2908/5970/8648/5139/842/6532/207/3569/5594/3576/4988/1129/3553/1131/7157/7040/1132/4318/6647/4846/3383/4353/3586/4790/2353/5595/4792/3091/1019/6347/983/196/3630/847/5465/5925/4780/3643/4313/3359/6772/3791/1812/3627/6517/183/1133/5894/1509/1139/8644/1545/1277/1814/351/5578/2950/1956/6714/6257
Hwanglyeonhaedok-tang	dot plot	GO:0042127	regulation of cell population proliferation	303	0.761615	1.27611	5.84135e-06	0.00302198	0.00266006	231	tags=37%, list=19%, signal=40%	5743/1803/4843/367/2099/5742/1017/5468/5292/890/1432/1111/1128/6331/836/7124/150/146/148/596/581/5970/6532/3162/207/3569/5594/5241/3576/4988/3553/3725/7157/595/5328/7040/1026/4318/4846/7422/3586/5595/3458/4792/3091/1019/6347/983/196/3630/598/5925/240/3643/891/4313/3558/6772/3791/2919/3627/3565/4609/183/5894/1139/8644/1545/6373/5728/351/5578/2950/1029/1956/6714/6387/590/5319/51083/959/1021/2064/74…
Hwanglyeonhaedok-tang	dot plot	GO:0009725	response to hormone	220	0.788727	1.32627	6.39437e-06	0.00302198	0.00266006	168	tags=32%, list=14%, signal=34%	5743/760/4843/367/2099/5468/5292/10499/2932/890/2100/1432/4129/6256/836/7124/150/2908/148/596/2155/5970/8648/5139/842/207/3569/5594/5241/3553/3725/595/7040/1026/4048/4846/3586/4790/2353/5595/5447/3630/847/5465/5925/4780/3643/4313/6772/3692/4306/3791/6517/183/5894/1509/8644/1545/1277/5578/1956/6714/6257/6387/590/5579/5319/1728/2641/4842/51083
Hwanglyeonhaedok-tang	dot plot	GO:1901700	response to oxygen-containing compound	376	0.77879	1.30343	1.93442e-09	2.28552e-06	2.0118e-06	205	tags=34%, list=17%, signal=41%	5743/760/4843/367/2099/43/1017/5468/5292/10499/1800/2932/890/2100/1432/154/4129/6256/1128/836/7124/150/6531/2908/596/2155/5970/8648/5139/842/6532/3162/207/3569/5594/3576/4988/1129/3553/1131/7157/4985/7040/1026/1132/4318/4048/6647/4846/1543/3383/4353/3586/4790/2353/5595/4792/3091/841/1019/6347/983/196/3630/847/5465/598/5925/4780/3643/4313/3558/3359/6772/3692/3791/1812/3627/6517/183/1133/5894/1509/…
Hyeonggaeyeongyo-tang	ridge plot	hsa04082	Neuroactive ligand signaling	72	0.911541	1.34874	0.00038506	0.0338853	0.0325612	84	tags=25%, list=4%, signal=25%	43/2554/1128/6530/1129/154/1131/147/6531/146/148/6532/2891/150/153/1139/152/151
Hyeonggaeyeongyo-tang	ridge plot	hsa04080	Neuroactive ligand-receptor interaction	137	0.881946	1.26962	0.000180248	0.0297782	0.0286147	106	tags=15%, list=6%, signal=15%	5644/2554/1128/1129/154/1131/147/2908/146/148/5646/2891/150/153/1135/1139/152/151/5733/4988
Hyeonggaeyeongyo-tang	ridge plot	hsa05200	Pathways in cancer	203	0.859569	1.23107	0.000225593	0.0297782	0.0286147	163	tags=30%, list=9%, signal=31%	5743/2099/367/4843/1017/5468/2932/890/6256/2100/5292/836/808/596/5970/581/8648/842/3725/3569/207/3162/7157/841/3576/5594/4318/7422/595/4790/2353/1026/5595/7040/4792/2950/1019/4312/3458/5925/3558/5733/4609/598/4313/4780/3091/3565/5578/5728/1728/6772/6774/2064/5579/5599/1956/332/5467/2944/2475
Hyeonggaeyeongyo-tang	ridge plot	GO:0008283	cell population proliferation	437	0.833133	1.17834	3.33952e-05	0.0204245	0.0192637	229	tags=26%, list=12%, signal=29%	5743/1803/2099/367/4843/5742/1017/1128/5468/890/5292/6331/146/836/1111/1432/148/7124/6532/596/5241/5970/150/581/590/3725/3569/207/3162/7157/3576/3553/1139/5594/5328/4318/3586/7422/595/3791/2353/1026/5595/4846/7040/4792/240/2950/1019/3458/5925/5319/3558/4609/598/4988/4313/7498/6347/3091/3565/5578/5728/7412/6714/3630/7299/6772/891/6774/3643/2064/6517/5340/1956/8644/196/332/5467/339221/1545/1991/983…
Hyeonggaeyeongyo-tang	ridge plot	GO:0007267	cell-cell signaling	315	0.859369	1.22046	3.35344e-06	0.00512741	0.00483602	150	tags=17%, list=8%, signal=19%	5743/43/760/367/4843/2554/1128/5468/6530/1129/2932/154/1131/4129/2100/147/6331/2908/6531/146/148/7124/6532/5241/2891/5970/150/590/1135/3569/207/3553/1139/5594/152/151/5595/240/3458/3558/4988/3156/6347/3091/5578/5728/18/1728/3630/7442/2641/5579/6720/1956/3359
Hyeonggaeyeongyo-tang	ridge plot	GO:1901701	cellular response to oxygen-containing compound	405	0.856252	1.21065	6.23964e-08	0.000190808	0.000179964	163	tags=21%, list=9%, signal=25%	5743/43/2099/760/367/4843/10499/1017/1128/5468/1800/1129/2932/890/154/1131/6256/2100/5292/2908/1432/7124/6532/5139/5970/150/8648/842/1135/3569/207/7157/3576/3553/1139/5594/3383/4318/3586/1509/4790/3791/2353/5595/6647/4846/7040/4792/2950/1019/847/5925/5319/5465/4988/4313/4353/4780/6347/3091/5578/7412/6714/1277/1728/3630/6772/7442/6774/3643/2641/2064/6517/5579/5599/6720/1956/3359/8644/5054/196/6533…
Hyeonggaeyeongyo-tang	ridge plot	GO:0042127	regulation of cell population proliferation	389	0.838433	1.18538	2.4993e-05	0.0191071	0.0180212	168	tags=21%, list=9%, signal=24%	5743/1803/2099/367/4843/5742/1017/1128/5468/890/5292/6331/146/836/1111/1432/148/7124/6532/596/5241/5970/150/581/590/3725/3569/207/3162/7157/3576/3553/1139/5594/5328/4318/3586/7422/595/3791/1026/5595/4846/7040/4792/240/2950/1019/3458/5925/5319/3558/4609/598/4988/4313/7498/6347/3091/3565/5578/5728/7412/6714/3630/6772/891/6774/3643/2064/5340/1956/8644/196/332/5467/339221/1545/1991/983/3037
Hyeonggaeyeongyo-tang	ridge plot	GO:0009725	response to hormone	302	0.858097	1.21901	1.09068e-05	0.0111176	0.0104858	151	tags=23%, list=8%, signal=25%	5743/2099/760/367/4843/10499/5468/2932/890/4129/6256/2100/5292/2908/836/1432/148/7124/596/5241/5139/5970/150/8648/590/842/3725/4306/3569/207/4048/3553/5594/3586/1509/2155/595/4790/3791/2353/1026/5595/4846/7040/847/5925/5319/5465/5447/4313/4780/3692/5578/6714/1277/1728/3630/6772/7442/6774/3643/2641/2064/6517/5579/6720/1956/8644
Hyeonggaeyeongyo-tang	gsea plot	hsa04082	Neuroactive ligand signaling	72	0.911541	1.34874	0.00038506	0.0338853	0.0325612	84	tags=25%, list=4%, signal=25%	43/2554/1128/6530/1129/154/1131/147/6531/146/148/6532/2891/150/153/1139/152/151
Hyeonggaeyeongyo-tang	gsea plot	hsa04080	Neuroactive ligand-receptor interaction	137	0.881946	1.26962	0.000180248	0.0297782	0.0286147	106	tags=15%, list=6%, signal=15%	5644/2554/1128/1129/154/1131/147/2908/146/148/5646/2891/150/153/1135/1139/152/151/5733/4988
Hyeonggaeyeongyo-tang	gsea plot	hsa05200	Pathways in cancer	203	0.859569	1.23107	0.000225593	0.0297782	0.0286147	163	tags=30%, list=9%, signal=31%	5743/2099/367/4843/1017/5468/2932/890/6256/2100/5292/836/808/596/5970/581/8648/842/3725/3569/207/3162/7157/841/3576/5594/4318/7422/595/4790/2353/1026/5595/7040/4792/2950/1019/4312/3458/5925/3558/5733/4609/598/4313/4780/3091/3565/5578/5728/1728/6772/6774/2064/5579/5599/1956/332/5467/2944/2475
Hyeonggaeyeongyo-tang	gsea plot	GO:0007267	cell-cell signaling	315	0.859369	1.22046	3.35344e-06	0.00512741	0.00483602	150	tags=17%, list=8%, signal=19%	5743/43/760/367/4843/2554/1128/5468/6530/1129/2932/154/1131/4129/2100/147/6331/2908/6531/146/148/7124/6532/5241/2891/5970/150/590/1135/3569/207/3553/1139/5594/152/151/5595/240/3458/3558/4988/3156/6347/3091/5578/5728/18/1728/3630/7442/2641/5579/6720/1956/3359
Hyeonggaeyeongyo-tang	gsea plot	GO:1901701	cellular response to oxygen-containing compound	405	0.856252	1.21065	6.23964e-08	0.000190808	0.000179964	163	tags=21%, list=9%, signal=25%	5743/43/2099/760/367/4843/10499/1017/1128/5468/1800/1129/2932/890/154/1131/6256/2100/5292/2908/1432/7124/6532/5139/5970/150/8648/842/1135/3569/207/7157/3576/3553/1139/5594/3383/4318/3586/1509/4790/3791/2353/5595/6647/4846/7040/4792/2950/1019/847/5925/5319/5465/4988/4313/4353/4780/6347/3091/5578/7412/6714/1277/1728/3630/6772/7442/6774/3643/2641/2064/6517/5579/5599/6720/1956/3359/8644/5054/196/6533…
Hyeonggaeyeongyo-tang	gsea plot	GO:0009725	response to hormone	302	0.858097	1.21901	1.09068e-05	0.0111176	0.0104858	151	tags=23%, list=8%, signal=25%	5743/2099/760/367/4843/10499/5468/2932/890/4129/6256/2100/5292/2908/836/1432/148/7124/596/5241/5139/5970/150/8648/590/842/3725/4306/3569/207/4048/3553/5594/3586/1509/2155/595/4790/3791/2353/1026/5595/4846/7040/847/5925/5319/5465/5447/4313/4780/3692/5578/6714/1277/1728/3630/6772/7442/6774/3643/2641/2064/6517/5579/6720/1956/8644
Hyeonggaeyeongyo-tang	FDR	hsa04082	Neuroactive ligand signaling	72	0.911541	1.34874	0.00038506	0.0338853	0.0325612	84	tags=25%, list=4%, signal=25%	43/2554/1128/6530/1129/154/1131/147/6531/146/148/6532/2891/150/153/1139/152/151
Hyeonggaeyeongyo-tang	FDR	hsa04080	Neuroactive ligand-receptor interaction	137	0.881946	1.26962	0.000180248	0.0297782	0.0286147	106	tags=15%, list=6%, signal=15%	5644/2554/1128/1129/154/1131/147/2908/146/148/5646/2891/150/153/1135/1139/152/151/5733/4988
Hyeonggaeyeongyo-tang	FDR	hsa05200	Pathways in cancer	203	0.859569	1.23107	0.000225593	0.0297782	0.0286147	163	tags=30%, list=9%, signal=31%	5743/2099/367/4843/1017/5468/2932/890/6256/2100/5292/836/808/596/5970/581/8648/842/3725/3569/207/3162/7157/841/3576/5594/4318/7422/595/4790/2353/1026/5595/7040/4792/2950/1019/4312/3458/5925/3558/5733/4609/598/4313/4780/3091/3565/5578/5728/1728/6772/6774/2064/5579/5599/1956/332/5467/2944/2475
Hyeonggaeyeongyo-tang	FDR	GO:0008283	cell population proliferation	437	0.833133	1.17834	3.33952e-05	0.0204245	0.0192637	229	tags=26%, list=12%, signal=29%	5743/1803/2099/367/4843/5742/1017/1128/5468/890/5292/6331/146/836/1111/1432/148/7124/6532/596/5241/5970/150/581/590/3725/3569/207/3162/7157/3576/3553/1139/5594/5328/4318/3586/7422/595/3791/2353/1026/5595/4846/7040/4792/240/2950/1019/3458/5925/5319/3558/4609/598/4988/4313/7498/6347/3091/3565/5578/5728/7412/6714/3630/7299/6772/891/6774/3643/2064/6517/5340/1956/8644/196/332/5467/339221/1545/1991/983…
Hyeonggaeyeongyo-tang	FDR	GO:0007267	cell-cell signaling	315	0.859369	1.22046	3.35344e-06	0.00512741	0.00483602	150	tags=17%, list=8%, signal=19%	5743/43/760/367/4843/2554/1128/5468/6530/1129/2932/154/1131/4129/2100/147/6331/2908/6531/146/148/7124/6532/5241/2891/5970/150/590/1135/3569/207/3553/1139/5594/152/151/5595/240/3458/3558/4988/3156/6347/3091/5578/5728/18/1728/3630/7442/2641/5579/6720/1956/3359
Hyeonggaeyeongyo-tang	FDR	GO:1901699	cellular response to nitrogen compound	241	0.857548	1.21988	8.40409e-05	0.0338494	0.0319257	163	tags=24%, list=9%, signal=25%	5743/43/760/10499/1017/1128/5468/1800/1129/2932/890/154/1131/836/1111/7124/6532/5139/5970/8648/1135/207/7157/3553/1139/5594/3383/1509/4790/3791/2353/5595/7040/5925/5319/598/4988/4780/5578/7412/6714/3630/6772/7442/6774/3643/2641/2064/6517/5579/6720/1956/3359/196/1545/4314/2475
Hyeonggaeyeongyo-tang	FDR	GO:1901701	cellular response to oxygen-containing compound	405	0.856252	1.21065	6.23964e-08	0.000190808	0.000179964	163	tags=21%, list=9%, signal=25%	5743/43/2099/760/367/4843/10499/1017/1128/5468/1800/1129/2932/890/154/1131/6256/2100/5292/2908/1432/7124/6532/5139/5970/150/8648/842/1135/3569/207/7157/3576/3553/1139/5594/3383/4318/3586/1509/4790/3791/2353/5595/6647/4846/7040/4792/2950/1019/847/5925/5319/5465/4988/4313/4353/4780/6347/3091/5578/7412/6714/1277/1728/3630/6772/7442/6774/3643/2641/2064/6517/5579/5599/6720/1956/3359/8644/5054/196/6533…
Hyeonggaeyeongyo-tang	FDR	GO:0042127	regulation of cell population proliferation	389	0.838433	1.18538	2.4993e-05	0.0191071	0.0180212	168	tags=21%, list=9%, signal=24%	5743/1803/2099/367/4843/5742/1017/1128/5468/890/5292/6331/146/836/1111/1432/148/7124/6532/596/5241/5970/150/581/590/3725/3569/207/3162/7157/3576/3553/1139/5594/5328/4318/3586/7422/595/3791/1026/5595/4846/7040/4792/240/2950/1019/3458/5925/5319/3558/4609/598/4988/4313/7498/6347/3091/3565/5578/5728/7412/6714/3630/6772/891/6774/3643/2064/5340/1956/8644/196/332/5467/339221/1545/1991/983/3037
Hyeonggaeyeongyo-tang	FDR	GO:0009719	response to endogenous stimulus	406	0.832076	1.17671	4.79877e-05	0.0244577	0.0230678	151	tags=19%, list=8%, signal=22%	5743/2099/760/367/4843/10499/5468/2932/890/4129/6256/2100/5292/2908/836/1432/148/7124/596/5241/5139/5970/150/8648/590/842/3725/4306/3569/207/7157/4048/3576/3553/5594/3586/1509/2155/7422/595/4790/3791/2353/1026/5595/4846/7040/847/5925/5319/5465/4609/5447/4313/7498/4780/3692/6347/3091/3565/5578/7412/6714/1277/1728/3630/6772/7442/6774/3643/2641/2064/6517/5579/6720/1956/8644
Hyeonggaeyeongyo-tang	FDR	GO:0009725	response to hormone	302	0.858097	1.21901	1.09068e-05	0.0111176	0.0104858	151	tags=23%, list=8%, signal=25%	5743/2099/760/367/4843/10499/5468/2932/890/4129/6256/2100/5292/2908/836/1432/148/7124/596/5241/5139/5970/150/8648/590/842/3725/4306/3569/207/4048/3553/5594/3586/1509/2155/595/4790/3791/2353/1026/5595/4846/7040/847/5925/5319/5465/5447/4313/4780/3692/5578/6714/1277/1728/3630/6772/7442/6774/3643/2641/2064/6517/5579/6720/1956/8644
Hyeonggaeyeongyo-tang	FDR	GO:1901698	response to nitrogen compound	363	0.841072	1.19063	8.85531e-05	0.0338494	0.0319257	163	tags=21%, list=9%, signal=24%	5743/43/760/10499/1017/1128/5468/1800/1129/2932/890/154/1131/6531/836/1111/1432/7124/6532/5139/5970/150/8648/590/1135/3569/207/7157/4048/3553/1139/5594/3383/4318/3586/1509/2155/4790/3791/2353/5595/7040/4792/847/5925/5319/3558/5465/598/4988/4313/4780/3692/5578/7412/6714/18/1277/1728/3630/7299/6772/7442/6774/3643/2641/2064/6517/5579/6720/50506/1956/3359/196/1545/4314/2944/2475
Hyeonggaeyeongyo-tang	dot plot	hsa04082	Neuroactive ligand signaling	72	0.911541	1.34874	0.00038506	0.0338853	0.0325612	84	tags=25%, list=4%, signal=25%	43/2554/1128/6530/1129/154/1131/147/6531/146/148/6532/2891/150/153/1139/152/151
Hyeonggaeyeongyo-tang	dot plot	hsa04080	Neuroactive ligand-receptor interaction	137	0.881946	1.26962	0.000180248	0.0297782	0.0286147	106	tags=15%, list=6%, signal=15%	5644/2554/1128/1129/154/1131/147/2908/146/148/5646/2891/150/153/1135/1139/152/151/5733/4988
Hyeonggaeyeongyo-tang	dot plot	hsa05200	Pathways in cancer	203	0.859569	1.23107	0.000225593	0.0297782	0.0286147	163	tags=30%, list=9%, signal=31%	5743/2099/367/4843/1017/5468/2932/890/6256/2100/5292/836/808/596/5970/581/8648/842/3725/3569/207/3162/7157/841/3576/5594/4318/7422/595/4790/2353/1026/5595/7040/4792/2950/1019/4312/3458/5925/3558/5733/4609/598/4313/4780/3091/3565/5578/5728/1728/6772/6774/2064/5579/5599/1956/332/5467/2944/2475
Hyeonggaeyeongyo-tang	dot plot	GO:0008283	cell population proliferation	437	0.833133	1.17834	3.33952e-05	0.0204245	0.0192637	229	tags=26%, list=12%, signal=29%	5743/1803/2099/367/4843/5742/1017/1128/5468/890/5292/6331/146/836/1111/1432/148/7124/6532/596/5241/5970/150/581/590/3725/3569/207/3162/7157/3576/3553/1139/5594/5328/4318/3586/7422/595/3791/2353/1026/5595/4846/7040/4792/240/2950/1019/3458/5925/5319/3558/4609/598/4988/4313/7498/6347/3091/3565/5578/5728/7412/6714/3630/7299/6772/891/6774/3643/2064/6517/5340/1956/8644/196/332/5467/339221/1545/1991/983…
Hyeonggaeyeongyo-tang	dot plot	GO:0007267	cell-cell signaling	315	0.859369	1.22046	3.35344e-06	0.00512741	0.00483602	150	tags=17%, list=8%, signal=19%	5743/43/760/367/4843/2554/1128/5468/6530/1129/2932/154/1131/4129/2100/147/6331/2908/6531/146/148/7124/6532/5241/2891/5970/150/590/1135/3569/207/3553/1139/5594/152/151/5595/240/3458/3558/4988/3156/6347/3091/5578/5728/18/1728/3630/7442/2641/5579/6720/1956/3359
Hyeonggaeyeongyo-tang	dot plot	GO:1901701	cellular response to oxygen-containing compound	405	0.856252	1.21065	6.23964e-08	0.000190808	0.000179964	163	tags=21%, list=9%, signal=25%	5743/43/2099/760/367/4843/10499/1017/1128/5468/1800/1129/2932/890/154/1131/6256/2100/5292/2908/1432/7124/6532/5139/5970/150/8648/842/1135/3569/207/7157/3576/3553/1139/5594/3383/4318/3586/1509/4790/3791/2353/5595/6647/4846/7040/4792/2950/1019/847/5925/5319/5465/4988/4313/4353/4780/6347/3091/5578/7412/6714/1277/1728/3630/6772/7442/6774/3643/2641/2064/6517/5579/5599/6720/1956/3359/8644/5054/196/6533…
Hyeonggaeyeongyo-tang	dot plot	GO:0042127	regulation of cell population proliferation	389	0.838433	1.18538	2.4993e-05	0.0191071	0.0180212	168	tags=21%, list=9%, signal=24%	5743/1803/2099/367/4843/5742/1017/1128/5468/890/5292/6331/146/836/1111/1432/148/7124/6532/596/5241/5970/150/581/590/3725/3569/207/3162/7157/3576/3553/1139/5594/5328/4318/3586/7422/595/3791/1026/5595/4846/7040/4792/240/2950/1019/3458/5925/5319/3558/4609/598/4988/4313/7498/6347/3091/3565/5578/5728/7412/6714/3630/6772/891/6774/3643/2064/5340/1956/8644/196/332/5467/339221/1545/1991/983/3037
Hyeonggaeyeongyo-tang	dot plot	GO:0009725	response to hormone	302	0.858097	1.21901	1.09068e-05	0.0111176	0.0104858	151	tags=23%, list=8%, signal=25%	5743/2099/760/367/4843/10499/5468/2932/890/4129/6256/2100/5292/2908/836/1432/148/7124/596/5241/5139/5970/150/8648/590/842/3725/4306/3569/207/4048/3553/5594/3586/1509/2155/595/4790/3791/2353/1026/5595/4846/7040/847/5925/5319/5465/5447/4313/4780/3692/5578/6714/1277/1728/3630/6772/7442/6774/3643/2641/2064/6517/5579/6720/1956/8644
Saengmaek-san	ridge plot	hsa04657	IL-17 signaling pathway	35	0.874862	1.87137	0.000563273	0.0282763	0.0211079	119	tags=54%, list=7%, signal=52%	5743/2932/7124/836/3569/3553/5970/2353/3725/841/3458/4792/4318/3576/3565/5595/5594/5599/6347
Saengmaek-san	ridge plot	hsa04082	Neuroactive ligand signaling	50	0.878666	1.85538	3.78852e-05	0.00475459	0.00354924	51	tags=32%, list=3%, signal=32%	43/2554/1129/1128/1131/6530/146/154/2891/148/1139/147/6531/6532/150/153
Saengmaek-san	ridge plot	hsa04080	Neuroactive ligand-receptor interaction	68	0.829978	1.75339	0.00010209	0.0085415	0.00637613	51	tags=22%, list=3%, signal=22%	5644/2554/1129/1128/1131/2908/146/154/1135/2891/148/1139/147/150/153
Saengmaek-san	ridge plot	hsa05200	Pathways in cancer	161	0.786772	1.62133	2.42481e-06	0.000608626	0.000454332	206	tags=40%, list=11%, signal=39%	5743/2099/367/4843/5468/2100/6256/1017/2932/5292/890/836/596/581/3569/7157/808/5970/7422/8648/842/2353/595/3725/841/207/3458/4792/4318/5579/3576/4313/3558/3565/4609/7040/3162/5595/5728/5594/1956/862/598/5599/4780/2950/5578/1026/2335/6772/1906/4312/6257/3091/4914/578/3480/2475/355/1950/185/650/183/1019
Saengmaek-san	ridge plot	hsa05022	Pathways of neurodegeneration - multiple diseases	83	0.80983	1.68489	0.000289366	0.0181577	0.0135545	144	tags=36%, list=8%, signal=35%	5743/4843/1128/1131/2932/7124/836/2891/1139/6531/596/581/3569/808/3553/5970/842/841/5579/6647/5595/847/5594/598/5599/3552/5578/627/4842/5709
Saengmaek-san	ridge plot	GO:0007267	cell-cell signaling	229	0.780289	1.62092	2.03785e-08	1.40866e-05	1.18731e-05	128	tags=22%, list=7%, signal=24%	5743/43/367/2554/760/4843/1129/1128/1131/6530/5468/2908/2100/2932/146/154/4129/6331/7124/1135/2891/148/1139/147/6531/5241/3569/6532/3553/5970/150/207/3458/590/5579/3558/240/5327/5595/5728/3156/1636/5594/1956/3359/3552/6347/5578/5972/1588/627
Saengmaek-san	ridge plot	GO:0070887	cellular response to chemical stimulus	446	0.746711	1.53658	1e-10	1.3825e-07	1.16526e-07	206	tags=27%, list=11%, signal=32%	5743/43/1803/2099/367/10499/760/5742/4843/1129/1128/1131/1800/5468/2908/2100/6256/1017/2932/5292/154/890/6331/7124/836/1135/1139/596/5241/3569/6532/7157/3553/4306/5970/7422/4846/150/3757/8648/842/2353/207/231/1576/4792/5139/4318/3586/590/5579/3576/1509/4313/1543/5447/4609/3791/240/6647/7040/3162/6517/5595/847/1636/3383/196/5594/1956/6714/4353/10891/598/5599/7018/3359/4780/5563/3552/6347/2950/5562…
Saengmaek-san	ridge plot	GO:1901701	cellular response to oxygen-containing compound	292	0.768816	1.5926	7.79634e-10	7.18562e-07	6.05652e-07	206	tags=32%, list=11%, signal=33%	5743/43/2099/367/10499/760/4843/1129/1128/1131/1800/5468/2908/2100/6256/1017/2932/5292/154/890/7124/1135/1139/3569/6532/7157/3553/5970/4846/150/8648/842/2353/207/4792/5139/4318/3586/5579/3576/1509/4313/3791/6647/7040/6517/5595/847/1636/3383/196/5594/1956/6714/4353/5599/3359/4780/5563/3552/6347/2950/5562/5578/834/1545/1277/3630/7099/4057/6772/1906/983/1385/6257/7412/3091/4914/4988/6528/8877/3480/2…
Saengmaek-san	ridge plot	GO:0042127	regulation of cell population proliferation	316	0.742824	1.53718	5.50559e-08	3.04459e-05	2.56618e-05	207	tags=30%, list=11%, signal=32%	5743/1803/2099/367/5742/4843/1128/5468/1017/146/5292/890/6331/7124/836/148/1139/596/5241/581/3569/6532/7157/3553/5970/7422/4846/150/595/3725/207/3458/4792/5328/4318/8654/3586/590/3576/4313/3558/3565/4609/3791/240/7040/3162/5595/5728/1636/196/5594/1956/6714/2152/10891/598/7498/3552/6347/2950/5562/5578/1026/1545/2335/3630/3037/7099/4953/4057/6772/1906/983/891/7412/3091/4914/4988/8877/578/3480/728/3…
Saengmaek-san	ridge plot	GO:1901700	response to oxygen-containing compound	381	0.754659	1.55599	1e-10	1.3825e-07	1.16526e-07	207	tags=30%, list=11%, signal=34%	5743/43/2099/367/10499/760/4843/1129/1128/1131/1800/5468/2908/2100/6256/1017/2932/5292/154/4129/890/7124/836/1135/1139/6531/596/3569/6532/7157/3553/5970/4846/150/8648/842/2353/841/207/4792/5139/4318/3586/590/5579/3576/1509/4313/1543/3558/3791/6647/7040/3162/6517/5595/3692/847/1636/3383/196/5594/1956/6714/4353/598/6401/5599/3359/4780/7299/5563/3552/6347/2950/5562/5578/5972/834/1026/1588/1545/1277/…
Saengmaek-san	gsea plot	hsa04082	Neuroactive ligand signaling	50	0.878666	1.85538	3.78852e-05	0.00475459	0.00354924	51	tags=32%, list=3%, signal=32%	43/2554/1129/1128/1131/6530/146/154/2891/148/1139/147/6531/6532/150/153
Saengmaek-san	gsea plot	hsa04080	Neuroactive ligand-receptor interaction	68	0.829978	1.75339	0.00010209	0.0085415	0.00637613	51	tags=22%, list=3%, signal=22%	5644/2554/1129/1128/1131/2908/146/154/1135/2891/148/1139/147/150/153
Saengmaek-san	gsea plot	hsa05200	Pathways in cancer	161	0.786772	1.62133	2.42481e-06	0.000608626	0.000454332	206	tags=40%, list=11%, signal=39%	5743/2099/367/4843/5468/2100/6256/1017/2932/5292/890/836/596/581/3569/7157/808/5970/7422/8648/842/2353/595/3725/841/207/3458/4792/4318/5579/3576/4313/3558/3565/4609/7040/3162/5595/5728/5594/1956/862/598/5599/4780/2950/5578/1026/2335/6772/1906/4312/6257/3091/4914/578/3480/2475/355/1950/185/650/183/1019
Saengmaek-san	gsea plot	GO:0070887	cellular response to chemical stimulus	446	0.746711	1.53658	1e-10	1.3825e-07	1.16526e-07	206	tags=27%, list=11%, signal=32%	5743/43/1803/2099/367/10499/760/5742/4843/1129/1128/1131/1800/5468/2908/2100/6256/1017/2932/5292/154/890/6331/7124/836/1135/1139/596/5241/3569/6532/7157/3553/4306/5970/7422/4846/150/3757/8648/842/2353/207/231/1576/4792/5139/4318/3586/590/5579/3576/1509/4313/1543/5447/4609/3791/240/6647/7040/3162/6517/5595/847/1636/3383/196/5594/1956/6714/4353/10891/598/5599/7018/3359/4780/5563/3552/6347/2950/5562…
Saengmaek-san	gsea plot	GO:1901701	cellular response to oxygen-containing compound	292	0.768816	1.5926	7.79634e-10	7.18562e-07	6.05652e-07	206	tags=32%, list=11%, signal=33%	5743/43/2099/367/10499/760/4843/1129/1128/1131/1800/5468/2908/2100/6256/1017/2932/5292/154/890/7124/1135/1139/3569/6532/7157/3553/5970/4846/150/8648/842/2353/207/4792/5139/4318/3586/5579/3576/1509/4313/3791/6647/7040/6517/5595/847/1636/3383/196/5594/1956/6714/4353/5599/3359/4780/5563/3552/6347/2950/5562/5578/834/1545/1277/3630/7099/4057/6772/1906/983/1385/6257/7412/3091/4914/4988/6528/8877/3480/2…
Saengmaek-san	gsea plot	GO:1901700	response to oxygen-containing compound	381	0.754659	1.55599	1e-10	1.3825e-07	1.16526e-07	207	tags=30%, list=11%, signal=34%	5743/43/2099/367/10499/760/4843/1129/1128/1131/1800/5468/2908/2100/6256/1017/2932/5292/154/4129/890/7124/836/1135/1139/6531/596/3569/6532/7157/3553/5970/4846/150/8648/842/2353/841/207/4792/5139/4318/3586/590/5579/3576/1509/4313/1543/3558/3791/6647/7040/3162/6517/5595/3692/847/1636/3383/196/5594/1956/6714/4353/598/6401/5599/3359/4780/7299/5563/3552/6347/2950/5562/5578/5972/834/1026/1588/1545/1277/…
Saengmaek-san	FDR	hsa05010	Alzheimer disease	73	0.794199	1.66947	0.00151868	0.0476484	0.035569	144	tags=30%, list=8%, signal=29%	5743/4843/1128/1131/2932/7124/836/1139/3569/808/3553/5970/842/841/207/5595/5594/5599/3552/3630/4842/5709
Saengmaek-san	FDR	hsa05207	Chemical carcinogenesis - receptor activation	68	0.800855	1.69186	0.000883829	0.0369735	0.0276003	102	tags=35%, list=6%, signal=35%	2099/367/2100/6256/154/1139/596/5241/5970/7422/153/2353/595/3725/207/1576/5579/1543/4609/5595/196/5594/1956/6714
Saengmaek-san	FDR	hsa04915	Estrogen signaling pathway	34	0.869947	1.86071	0.00173957	0.0485147	0.0362156	102	tags=53%, list=6%, signal=51%	2099/10499/2100/596/5241/808/4846/8648/2353/3725/207/4318/1509/4313/5595/5594/1956/6714
Saengmaek-san	FDR	hsa04657	IL-17 signaling pathway	35	0.874862	1.87137	0.000563273	0.0282763	0.0211079	119	tags=54%, list=7%, signal=52%	5743/2932/7124/836/3569/3553/5970/2353/3725/841/3458/4792/4318/3576/3565/5595/5594/5599/6347
Saengmaek-san	FDR	hsa04082	Neuroactive ligand signaling	50	0.878666	1.85538	3.78852e-05	0.00475459	0.00354924	51	tags=32%, list=3%, signal=32%	43/2554/1129/1128/1131/6530/146/154/2891/148/1139/147/6531/6532/150/153
Saengmaek-san	FDR	hsa04080	Neuroactive ligand-receptor interaction	68	0.829978	1.75339	0.00010209	0.0085415	0.00637613	51	tags=22%, list=3%, signal=22%	5644/2554/1129/1128/1131/2908/146/154/1135/2891/148/1139/147/150/153
Saengmaek-san	FDR	hsa05200	Pathways in cancer	161	0.786772	1.62133	2.42481e-06	0.000608626	0.000454332	206	tags=40%, list=11%, signal=39%	5743/2099/367/4843/5468/2100/6256/1017/2932/5292/890/836/596/581/3569/7157/808/5970/7422/8648/842/2353/595/3725/841/207/3458/4792/4318/5579/3576/4313/3558/3565/4609/7040/3162/5595/5728/5594/1956/862/598/5599/4780/2950/5578/1026/2335/6772/1906/4312/6257/3091/4914/578/3480/2475/355/1950/185/650/183/1019
Saengmaek-san	FDR	hsa05022	Pathways of neurodegeneration - multiple diseases	83	0.80983	1.68489	0.000289366	0.0181577	0.0135545	144	tags=36%, list=8%, signal=35%	5743/4843/1128/1131/2932/7124/836/2891/1139/6531/596/581/3569/808/3553/5970/842/841/5579/6647/5595/847/5594/598/5599/3552/5578/627/4842/5709
Saengmaek-san	FDR	hsa05222	Small cell lung cancer	46	0.837658	1.77717	0.00118733	0.0425743	0.0317812	131	tags=39%, list=7%, signal=37%	5743/4843/6256/1017/836/596/581/7157/5970/842/595/207/4792/4609/5728/598/1026/2335
Saengmaek-san	FDR	GO:0008283	cell population proliferation	361	0.719998	1.4888	4.81061e-07	0.000133013	0.000112112	207	tags=27%, list=11%, signal=30%	5743/1803/2099/367/5742/4843/1128/5468/1017/146/5292/890/6331/7124/836/148/1139/596/5241/581/3569/6532/7157/3553/5970/7422/4846/150/2353/595/3725/207/3458/4792/5328/4318/8654/3586/590/3576/4313/3558/3565/4609/3791/240/7040/3162/6517/5595/5728/1636/196/5594/1956/6714/2152/10891/598/7299/7498/3552/6347/2950/5562/5578/1026/1545/2335/3630/3037/7099/4953/4057/6772/1906/983/891/7412/3091/4914/4988/8877…
Saengmaek-san	FDR	GO:0007267	cell-cell signaling	229	0.780289	1.62092	2.03785e-08	1.40866e-05	1.18731e-05	128	tags=22%, list=7%, signal=24%	5743/43/367/2554/760/4843/1129/1128/1131/6530/5468/2908/2100/2932/146/154/4129/6331/7124/1135/2891/148/1139/147/6531/5241/3569/6532/3553/5970/150/207/3458/590/5579/3558/240/5327/5595/5728/3156/1636/5594/1956/3359/3552/6347/5578/5972/1588/627
Saengmaek-san	FDR	GO:0070887	cellular response to chemical stimulus	446	0.746711	1.53658	1e-10	1.3825e-07	1.16526e-07	206	tags=27%, list=11%, signal=32%	5743/43/1803/2099/367/10499/760/5742/4843/1129/1128/1131/1800/5468/2908/2100/6256/1017/2932/5292/154/890/6331/7124/836/1135/1139/596/5241/3569/6532/7157/3553/4306/5970/7422/4846/150/3757/8648/842/2353/207/231/1576/4792/5139/4318/3586/590/5579/3576/1509/4313/1543/5447/4609/3791/240/6647/7040/3162/6517/5595/847/1636/3383/196/5594/1956/6714/4353/10891/598/5599/7018/3359/4780/5563/3552/6347/2950/5562…
Saengmaek-san	FDR	GO:1901701	cellular response to oxygen-containing compound	292	0.768816	1.5926	7.79634e-10	7.18562e-07	6.05652e-07	206	tags=32%, list=11%, signal=33%	5743/43/2099/367/10499/760/4843/1129/1128/1131/1800/5468/2908/2100/6256/1017/2932/5292/154/890/7124/1135/1139/3569/6532/7157/3553/5970/4846/150/8648/842/2353/207/4792/5139/4318/3586/5579/3576/1509/4313/3791/6647/7040/6517/5595/847/1636/3383/196/5594/1956/6714/4353/5599/3359/4780/5563/3552/6347/2950/5562/5578/834/1545/1277/3630/7099/4057/6772/1906/983/1385/6257/7412/3091/4914/4988/6528/8877/3480/2…
Saengmaek-san	FDR	GO:0035556	intracellular signal transduction	495	0.691541	1.42289	1.23301e-07	4.87041e-05	4.1051e-05	202	tags=23%, list=11%, signal=29%	5743/2099/367/10499/4843/1131/5468/2908/2100/6256/1017/2932/146/5292/154/890/7124/836/148/1139/147/596/5241/581/3569/7157/808/3553/4306/5970/7422/4846/150/153/8648/842/2353/595/3725/841/207/4792/5139/4318/8654/3586/5579/3576/4313/8795/4609/3791/6647/7040/3162/5595/8797/5728/3156/847/59/3383/196/5594/1956/6714/2152/598/6401/5599/7018/4780/5563/7498/3552/2950/5562/5578/5972/834/1026/1545/8856/2335/…
Saengmaek-san	FDR	GO:0065008	regulation of biological quality	489	0.693526	1.4264	1.23301e-07	4.87041e-05	4.1051e-05	270	tags=28%, list=15%, signal=32%	5743/1803/2099/367/2554/760/5742/4843/1128/1131/5468/2908/2932/146/5292/154/6331/7124/836/1135/2891/148/1139/147/6531/596/581/3569/6532/7157/808/3553/7422/4846/150/153/3757/8648/595/207/231/1576/3458/5139/5328/3586/590/5579/4313/1543/3558/3791/240/6647/7040/5327/5728/3156/1636/59/5594/1956/6714/124/2152/10891/598/7018/3359/4780/7498/6347/5578/5972/1588/627/1545/2335/1180/1185/1181/50506/3630/3037…
Saengmaek-san	FDR	GO:0042127	regulation of cell population proliferation	316	0.742824	1.53718	5.50559e-08	3.04459e-05	2.56618e-05	207	tags=30%, list=11%, signal=32%	5743/1803/2099/367/5742/4843/1128/5468/1017/146/5292/890/6331/7124/836/148/1139/596/5241/581/3569/6532/7157/3553/5970/7422/4846/150/595/3725/207/3458/4792/5328/4318/8654/3586/590/3576/4313/3558/3565/4609/3791/240/7040/3162/5595/5728/1636/196/5594/1956/6714/2152/10891/598/7498/3552/6347/2950/5562/5578/1026/1545/2335/3630/3037/7099/4953/4057/6772/1906/983/891/7412/3091/4914/4988/8877/578/3480/728/3…
Saengmaek-san	FDR	GO:0009725	response to hormone	222	0.770011	1.59997	2.56293e-07	8.85813e-05	7.46622e-05	156	tags=27%, list=9%, signal=29%	5743/2099/367/10499/760/4843/5468/2908/2100/6256/2932/5292/4129/890/7124/836/148/596/5241/3569/3553/4306/5970/4846/150/8648/842/2353/595/3725/207/5139/3586/590/5579/1509/4313/5447/3791/7040/6517/5595/3692/847/1636/5594/1956/6714/4780/5563/5562/5578/5972/1026/1545/1277/3630/4842/6772/1906/1385
Saengmaek-san	FDR	GO:0033993	response to lipid	219	0.772388	1.60452	3.07127e-07	9.43562e-05	7.95297e-05	161	tags=31%, list=9%, signal=32%	5743/2099/367/10499/4843/5468/2908/2100/6256/2932/5292/4129/890/7124/836/596/5241/3569/6532/3553/4306/5970/4846/8648/842/2353/3725/841/207/4792/5139/4318/3586/590/5579/3576/4313/1543/7040/5595/847/1636/196/5594/1956/6714/4353/6401/5599/7299/5563/3552/6347/2950/5562/5578/5972/834/1026/1588/1545/1277/4842/7099/4057/1906/1385/6257
Saengmaek-san	FDR	GO:1901700	response to oxygen-containing compound	381	0.754659	1.55599	1e-10	1.3825e-07	1.16526e-07	207	tags=30%, list=11%, signal=34%	5743/43/2099/367/10499/760/4843/1129/1128/1131/1800/5468/2908/2100/6256/1017/2932/5292/154/4129/890/7124/836/1135/1139/6531/596/3569/6532/7157/3553/5970/4846/150/8648/842/2353/841/207/4792/5139/4318/3586/590/5579/3576/1509/4313/1543/3558/3791/6647/7040/3162/6517/5595/3692/847/1636/3383/196/5594/1956/6714/4353/598/6401/5599/3359/4780/7299/5563/3552/6347/2950/5562/5578/5972/834/1026/1588/1545/1277/…
Saengmaek-san	dot plot	hsa04657	IL-17 signaling pathway	35	0.874862	1.87137	0.000563273	0.0282763	0.0211079	119	tags=54%, list=7%, signal=52%	5743/2932/7124/836/3569/3553/5970/2353/3725/841/3458/4792/4318/3576/3565/5595/5594/5599/6347
Saengmaek-san	dot plot	hsa04082	Neuroactive ligand signaling	50	0.878666	1.85538	3.78852e-05	0.00475459	0.00354924	51	tags=32%, list=3%, signal=32%	43/2554/1129/1128/1131/6530/146/154/2891/148/1139/147/6531/6532/150/153
Saengmaek-san	dot plot	hsa04080	Neuroactive ligand-receptor interaction	68	0.829978	1.75339	0.00010209	0.0085415	0.00637613	51	tags=22%, list=3%, signal=22%	5644/2554/1129/1128/1131/2908/146/154/1135/2891/148/1139/147/150/153
Saengmaek-san	dot plot	hsa05200	Pathways in cancer	161	0.786772	1.62133	2.42481e-06	0.000608626	0.000454332	206	tags=40%, list=11%, signal=39%	5743/2099/367/4843/5468/2100/6256/1017/2932/5292/890/836/596/581/3569/7157/808/5970/7422/8648/842/2353/595/3725/841/207/3458/4792/4318/5579/3576/4313/3558/3565/4609/7040/3162/5595/5728/5594/1956/862/598/5599/4780/2950/5578/1026/2335/6772/1906/4312/6257/3091/4914/578/3480/2475/355/1950/185/650/183/1019
Saengmaek-san	dot plot	hsa05022	Pathways of neurodegeneration - multiple diseases	83	0.80983	1.68489	0.000289366	0.0181577	0.0135545	144	tags=36%, list=8%, signal=35%	5743/4843/1128/1131/2932/7124/836/2891/1139/6531/596/581/3569/808/3553/5970/842/841/5579/6647/5595/847/5594/598/5599/3552/5578/627/4842/5709
Saengmaek-san	dot plot	GO:0007267	cell-cell signaling	229	0.780289	1.62092	2.03785e-08	1.40866e-05	1.18731e-05	128	tags=22%, list=7%, signal=24%	5743/43/367/2554/760/4843/1129/1128/1131/6530/5468/2908/2100/2932/146/154/4129/6331/7124/1135/2891/148/1139/147/6531/5241/3569/6532/3553/5970/150/207/3458/590/5579/3558/240/5327/5595/5728/3156/1636/5594/1956/3359/3552/6347/5578/5972/1588/627
Saengmaek-san	dot plot	GO:0070887	cellular response to chemical stimulus	446	0.746711	1.53658	1e-10	1.3825e-07	1.16526e-07	206	tags=27%, list=11%, signal=32%	5743/43/1803/2099/367/10499/760/5742/4843/1129/1128/1131/1800/5468/2908/2100/6256/1017/2932/5292/154/890/6331/7124/836/1135/1139/596/5241/3569/6532/7157/3553/4306/5970/7422/4846/150/3757/8648/842/2353/207/231/1576/4792/5139/4318/3586/590/5579/3576/1509/4313/1543/5447/4609/3791/240/6647/7040/3162/6517/5595/847/1636/3383/196/5594/1956/6714/4353/10891/598/5599/7018/3359/4780/5563/3552/6347/2950/5562…
Saengmaek-san	dot plot	GO:1901701	cellular response to oxygen-containing compound	292	0.768816	1.5926	7.79634e-10	7.18562e-07	6.05652e-07	206	tags=32%, list=11%, signal=33%	5743/43/2099/367/10499/760/4843/1129/1128/1131/1800/5468/2908/2100/6256/1017/2932/5292/154/890/7124/1135/1139/3569/6532/7157/3553/5970/4846/150/8648/842/2353/207/4792/5139/4318/3586/5579/3576/1509/4313/3791/6647/7040/6517/5595/847/1636/3383/196/5594/1956/6714/4353/5599/3359/4780/5563/3552/6347/2950/5562/5578/834/1545/1277/3630/7099/4057/6772/1906/983/1385/6257/7412/3091/4914/4988/6528/8877/3480/2…
Saengmaek-san	dot plot	GO:0042127	regulation of cell population proliferation	316	0.742824	1.53718	5.50559e-08	3.04459e-05	2.56618e-05	207	tags=30%, list=11%, signal=32%	5743/1803/2099/367/5742/4843/1128/5468/1017/146/5292/890/6331/7124/836/148/1139/596/5241/581/3569/6532/7157/3553/5970/7422/4846/150/595/3725/207/3458/4792/5328/4318/8654/3586/590/3576/4313/3558/3565/4609/3791/240/7040/3162/5595/5728/1636/196/5594/1956/6714/2152/10891/598/7498/3552/6347/2950/5562/5578/1026/1545/2335/3630/3037/7099/4953/4057/6772/1906/983/891/7412/3091/4914/4988/8877/578/3480/728/3…
Saengmaek-san	dot plot	GO:1901700	response to oxygen-containing compound	381	0.754659	1.55599	1e-10	1.3825e-07	1.16526e-07	207	tags=30%, list=11%, signal=34%	5743/43/2099/367/10499/760/4843/1129/1128/1131/1800/5468/2908/2100/6256/1017/2932/5292/154/4129/890/7124/836/1135/1139/6531/596/3569/6532/7157/3553/5970/4846/150/8648/842/2353/841/207/4792/5139/4318/3586/590/5579/3576/1509/4313/1543/3558/3791/6647/7040/3162/6517/5595/3692/847/1636/3383/196/5594/1956/6714/4353/598/6401/5599/3359/4780/7299/5563/3552/6347/2950/5562/5578/5972/834/1026/1588/1545/1277/…
Socheongryong-tang	FDR	hsa04082	Neuroactive ligand signaling	64	0.926916	1.58173	2.44345e-05	0.00344526	0.00273923	102	tags=34%, list=4%, signal=34%	43/2554/1128/1129/6530/1131/154/147/146/6531/148/6532/150/153/152/2891/1139/1812/151/4988/5578/5579
Socheongryong-tang	dot plot	hsa04082	Neuroactive ligand signaling	64	0.926916	1.58173	2.44345e-05	0.00344526	0.00273923	102	tags=34%, list=4%, signal=34%	43/2554/1128/1129/6530/1131/154/147/146/6531/148/6532/150/153/152/2891/1139/1812/151/4988/5578/5579
Socheongryong-tang	gsea plot	hsa04082	Neuroactive ligand signaling	64	0.926916	1.58173	2.44345e-05	0.00344526	0.00273923	102	tags=34%, list=4%, signal=34%	43/2554/1128/1129/6530/1131/154/147/146/6531/148/6532/150/153/152/2891/1139/1812/151/4988/5578/5579
Socheongryong-tang	ridge plot	hsa04082	Neuroactive ligand signaling	64	0.926916	1.58173	2.44345e-05	0.00344526	0.00273923	102	tags=34%, list=4%, signal=34%	43/2554/1128/1129/6530/1131/154/147/146/6531/148/6532/150/153/152/2891/1139/1812/151/4988/5578/5579
Socheongryong-tang	FDR	hsa04080	Neuroactive ligand-receptor interaction	164	0.86287	1.39934	5.19165e-05	0.00488015	0.00388008	98	tags=13%, list=4%, signal=13%	5644/2554/1128/1129/1131/154/147/146/148/5646/2908/150/153/1135/152/2891/1139/1812/151/7442/4988
Socheongryong-tang	dot plot	hsa04080	Neuroactive ligand-receptor interaction	164	0.86287	1.39934	5.19165e-05	0.00488015	0.00388008	98	tags=13%, list=4%, signal=13%	5644/2554/1128/1129/1131/154/147/146/148/5646/2908/150/153/1135/152/2891/1139/1812/151/7442/4988
Socheongryong-tang	gsea plot	hsa04080	Neuroactive ligand-receptor interaction	164	0.86287	1.39934	5.19165e-05	0.00488015	0.00388008	98	tags=13%, list=4%, signal=13%	5644/2554/1128/1129/1131/154/147/146/148/5646/2908/150/153/1135/152/2891/1139/1812/151/7442/4988
Socheongryong-tang	ridge plot	hsa04080	Neuroactive ligand-receptor interaction	164	0.86287	1.39934	5.19165e-05	0.00488015	0.00388008	98	tags=13%, list=4%, signal=13%	5644/2554/1128/1129/1131/154/147/146/148/5646/2908/150/153/1135/152/2891/1139/1812/151/7442/4988
Socheongryong-tang	FDR	hsa05200	Pathways in cancer	200	0.86037	1.38945	9.37844e-06	0.00264472	0.00210275	257	tags=40%, list=10%, signal=39%	5743/2099/4843/367/1017/5468/2932/890/2100/6256/5292/836/808/596/581/5970/3162/842/3725/8648/207/7157/3576/3569/595/7422/841/5594/4780/4792/4790/5595/2353/2950/4609/7040/5578/5579/3565/4313/1728/1026/3558/4318/1019/3458/5733/598/4312/3091/5925/6772/6774/1956/332/2944/5728/5599/5894/2475/6257/862/5293/5467/3567/5582/2064/4257/356/7296/3551/2946/331/1499/1906/1869/5290/4851/5291/2939
Socheongryong-tang	dot plot	hsa05200	Pathways in cancer	200	0.86037	1.38945	9.37844e-06	0.00264472	0.00210275	257	tags=40%, list=10%, signal=39%	5743/2099/4843/367/1017/5468/2932/890/2100/6256/5292/836/808/596/581/5970/3162/842/3725/8648/207/7157/3576/3569/595/7422/841/5594/4780/4792/4790/5595/2353/2950/4609/7040/5578/5579/3565/4313/1728/1026/3558/4318/1019/3458/5733/598/4312/3091/5925/6772/6774/1956/332/2944/5728/5599/5894/2475/6257/862/5293/5467/3567/5582/2064/4257/356/7296/3551/2946/331/1499/1906/1869/5290/4851/5291/2939
Socheongryong-tang	gsea plot	hsa05200	Pathways in cancer	200	0.86037	1.38945	9.37844e-06	0.00264472	0.00210275	257	tags=40%, list=10%, signal=39%	5743/2099/4843/367/1017/5468/2932/890/2100/6256/5292/836/808/596/581/5970/3162/842/3725/8648/207/7157/3576/3569/595/7422/841/5594/4780/4792/4790/5595/2353/2950/4609/7040/5578/5579/3565/4313/1728/1026/3558/4318/1019/3458/5733/598/4312/3091/5925/6772/6774/1956/332/2944/5728/5599/5894/2475/6257/862/5293/5467/3567/5582/2064/4257/356/7296/3551/2946/331/1499/1906/1869/5290/4851/5291/2939
Socheongryong-tang	ridge plot	hsa05200	Pathways in cancer	200	0.86037	1.38945	9.37844e-06	0.00264472	0.00210275	257	tags=40%, list=10%, signal=39%	5743/2099/4843/367/1017/5468/2932/890/2100/6256/5292/836/808/596/581/5970/3162/842/3725/8648/207/7157/3576/3569/595/7422/841/5594/4780/4792/4790/5595/2353/2950/4609/7040/5578/5579/3565/4313/1728/1026/3558/4318/1019/3458/5733/598/4312/3091/5925/6772/6774/1956/332/2944/5728/5599/5894/2475/6257/862/5293/5467/3567/5582/2064/4257/356/7296/3551/2946/331/1499/1906/1869/5290/4851/5291/2939
Socheongryong-tang	FDR	GO:0098916	anterograde trans-synaptic signaling	169	0.879961	1.42281	1.63426e-06	0.000426541	0.000371005	115	tags=18%, list=5%, signal=19%	5743/43/760/2554/1128/1129/6530/1131/154/2932/6531/148/2908/6532/7124/590/150/1135/2891/207/1139/3553/5594/18/5595/1812/7442/5579/3156/1728/6347
Socheongryong-tang	FDR	GO:0008283	cell population proliferation	449	0.818438	1.29705	5.74716e-07	0.000225001	0.000195706	255	tags=24%, list=10%, signal=27%	5743/1803/2099/4843/367/5742/1128/1017/5468/890/146/6331/5292/1432/148/836/6532/7124/590/150/5241/596/581/5970/3162/1111/3725/207/7157/3576/3569/1139/3553/595/240/7422/3586/5594/5328/4846/4792/3791/5595/2353/2950/7498/4609/7040/4988/5578/3565/4313/1026/3558/6347/4318/1019/3458/598/5319/6714/3037/3091/2152/6517/8644/5925/196/6772/7412/6774/994/1956/332/3630/5728/3643/3552/891/5894/1545/4860/983/52…
Socheongryong-tang	FDR	GO:0007267	cell-cell signaling	290	0.867157	1.3815	2.3181e-09	3.63015e-06	3.1575e-06	120	tags=17%, list=5%, signal=18%	5743/43/760/4843/2554/367/1128/1129/6530/1131/5468/4129/154/2932/147/2100/146/6331/6531/148/2908/6532/7124/590/150/1135/5241/152/2891/5970/207/3569/1139/3553/240/5594/18/5595/1812/151/7442/4988/5578/5579/3156/1728/3558/6347/3458
Socheongryong-tang	dot plot	GO:0007267	cell-cell signaling	290	0.867157	1.3815	2.3181e-09	3.63015e-06	3.1575e-06	120	tags=17%, list=5%, signal=18%	5743/43/760/4843/2554/367/1128/1129/6530/1131/5468/4129/154/2932/147/2100/146/6331/6531/148/2908/6532/7124/590/150/1135/5241/152/2891/5970/207/3569/1139/3553/240/5594/18/5595/1812/151/7442/4988/5578/5579/3156/1728/3558/6347/3458
Socheongryong-tang	gsea plot	GO:0007267	cell-cell signaling	290	0.867157	1.3815	2.3181e-09	3.63015e-06	3.1575e-06	120	tags=17%, list=5%, signal=18%	5743/43/760/4843/2554/367/1128/1129/6530/1131/5468/4129/154/2932/147/2100/146/6331/6531/148/2908/6532/7124/590/150/1135/5241/152/2891/5970/207/3569/1139/3553/240/5594/18/5595/1812/151/7442/4988/5578/5579/3156/1728/3558/6347/3458
Socheongryong-tang	ridge plot	GO:0007267	cell-cell signaling	290	0.867157	1.3815	2.3181e-09	3.63015e-06	3.1575e-06	120	tags=17%, list=5%, signal=18%	5743/43/760/4843/2554/367/1128/1129/6530/1131/5468/4129/154/2932/147/2100/146/6331/6531/148/2908/6532/7124/590/150/1135/5241/152/2891/5970/207/3569/1139/3553/240/5594/18/5595/1812/151/7442/4988/5578/5579/3156/1728/3558/6347/3458
Socheongryong-tang	FDR	GO:1901699	cellular response to nitrogen compound	211	0.86951	1.39456	3.9185e-07	0.000175325	0.000152498	183	tags=28%, list=7%, signal=29%	5743/43/760/1128/10499/1129/1017/1800/1131/5468/154/2932/890/836/6532/7124/1135/5139/5970/1111/8648/1509/207/7157/1139/3553/3383/5594/4780/3791/4790/5595/1812/2353/7442/7040/4988/5578/5579/2805/598/5319/6714/2875/5315/6517/5925/196/6772/7412/6774/1956/142/3630/3643/5894/1545/2475/4314/3359
Socheongryong-tang	FDR	GO:1901701	cellular response to oxygen-containing compound	365	0.8617	1.36675	1e-10	3.132e-07	2.72421e-07	184	tags=25%, list=7%, signal=28%	5743/43/2099/760/4843/367/1128/10499/1129/1017/1800/1131/5468/154/2932/890/2100/6256/5292/1432/2908/6532/7124/150/1135/5139/5970/842/8648/1509/847/207/7157/3576/3569/1139/3553/3383/3586/6647/5594/4780/4846/4792/3791/4790/5595/1812/2353/2950/7442/7040/4988/5578/5579/4353/4313/1728/8989/2805/6347/4318/1019/5465/5319/6714/3091/2875/5315/6517/8644/5925/196/6772/5054/7412/6774/1277/1956/142/3630/3643/…
Socheongryong-tang	dot plot	GO:1901701	cellular response to oxygen-containing compound	365	0.8617	1.36675	1e-10	3.132e-07	2.72421e-07	184	tags=25%, list=7%, signal=28%	5743/43/2099/760/4843/367/1128/10499/1129/1017/1800/1131/5468/154/2932/890/2100/6256/5292/1432/2908/6532/7124/150/1135/5139/5970/842/8648/1509/847/207/7157/3576/3569/1139/3553/3383/3586/6647/5594/4780/4846/4792/3791/4790/5595/1812/2353/2950/7442/7040/4988/5578/5579/4353/4313/1728/8989/2805/6347/4318/1019/5465/5319/6714/3091/2875/5315/6517/8644/5925/196/6772/5054/7412/6774/1277/1956/142/3630/3643/…
Socheongryong-tang	gsea plot	GO:1901701	cellular response to oxygen-containing compound	365	0.8617	1.36675	1e-10	3.132e-07	2.72421e-07	184	tags=25%, list=7%, signal=28%	5743/43/2099/760/4843/367/1128/10499/1129/1017/1800/1131/5468/154/2932/890/2100/6256/5292/1432/2908/6532/7124/150/1135/5139/5970/842/8648/1509/847/207/7157/3576/3569/1139/3553/3383/3586/6647/5594/4780/4846/4792/3791/4790/5595/1812/2353/2950/7442/7040/4988/5578/5579/4353/4313/1728/8989/2805/6347/4318/1019/5465/5319/6714/3091/2875/5315/6517/8644/5925/196/6772/5054/7412/6774/1277/1956/142/3630/3643/…
Socheongryong-tang	ridge plot	GO:1901701	cellular response to oxygen-containing compound	365	0.8617	1.36675	1e-10	3.132e-07	2.72421e-07	184	tags=25%, list=7%, signal=28%	5743/43/2099/760/4843/367/1128/10499/1129/1017/1800/1131/5468/154/2932/890/2100/6256/5292/1432/2908/6532/7124/150/1135/5139/5970/842/8648/1509/847/207/7157/3576/3569/1139/3553/3383/3586/6647/5594/4780/4846/4792/3791/4790/5595/1812/2353/2950/7442/7040/4988/5578/5579/4353/4313/1728/8989/2805/6347/4318/1019/5465/5319/6714/3091/2875/5315/6517/8644/5925/196/6772/5054/7412/6774/1277/1956/142/3630/3643/…
Socheongryong-tang	FDR	GO:0007268	chemical synaptic transmission	169	0.879961	1.42281	1.63426e-06	0.000426541	0.000371005	115	tags=18%, list=5%, signal=19%	5743/43/760/2554/1128/1129/6530/1131/154/2932/6531/148/2908/6532/7124/590/150/1135/2891/207/1139/3553/5594/18/5595/1812/7442/5579/3156/1728/6347
Socheongryong-tang	FDR	GO:0042127	regulation of cell population proliferation	391	0.832068	1.31956	9.17589e-08	5.74778e-05	4.99941e-05	249	tags=26%, list=10%, signal=28%	5743/1803/2099/4843/367/5742/1128/1017/5468/890/146/6331/5292/1432/148/836/6532/7124/590/150/5241/596/581/5970/3162/1111/3725/207/7157/3576/3569/1139/3553/595/240/7422/3586/5594/5328/4846/4792/3791/5595/2950/7498/4609/7040/4988/5578/3565/4313/1026/3558/6347/4318/1019/3458/598/5319/6714/3037/3091/2152/8644/5925/196/6772/7412/6774/994/1956/332/3630/5728/3643/3552/891/5894/1545/4860/983/5293/1401/54…
Socheongryong-tang	dot plot	GO:0042127	regulation of cell population proliferation	391	0.832068	1.31956	9.17589e-08	5.74778e-05	4.99941e-05	249	tags=26%, list=10%, signal=28%	5743/1803/2099/4843/367/5742/1128/1017/5468/890/146/6331/5292/1432/148/836/6532/7124/590/150/5241/596/581/5970/3162/1111/3725/207/7157/3576/3569/1139/3553/595/240/7422/3586/5594/5328/4846/4792/3791/5595/2950/7498/4609/7040/4988/5578/3565/4313/1026/3558/6347/4318/1019/3458/598/5319/6714/3037/3091/2152/8644/5925/196/6772/7412/6774/994/1956/332/3630/5728/3643/3552/891/5894/1545/4860/983/5293/1401/54…
Socheongryong-tang	ridge plot	GO:0042127	regulation of cell population proliferation	391	0.832068	1.31956	9.17589e-08	5.74778e-05	4.99941e-05	249	tags=26%, list=10%, signal=28%	5743/1803/2099/4843/367/5742/1128/1017/5468/890/146/6331/5292/1432/148/836/6532/7124/590/150/5241/596/581/5970/3162/1111/3725/207/7157/3576/3569/1139/3553/595/240/7422/3586/5594/5328/4846/4792/3791/5595/2950/7498/4609/7040/4988/5578/3565/4313/1026/3558/6347/4318/1019/3458/598/5319/6714/3037/3091/2152/8644/5925/196/6772/7412/6774/994/1956/332/3630/5728/3643/3552/891/5894/1545/4860/983/5293/1401/54…
Socheongryong-tang	FDR	GO:0009719	response to endogenous stimulus	404	0.830192	1.31612	2.85946e-07	0.000149264	0.00012983	199	tags=23%, list=8%, signal=25%	5743/2099/760/4843/367/10499/5468/4129/2932/890/2100/6256/5292/1432/148/2908/836/7124/590/150/5241/596/5139/5970/842/3725/8648/1509/847/207/4306/7157/4048/3576/3569/3553/595/7422/3586/5594/4780/4846/3791/4790/5595/2353/7498/4609/7442/7040/5447/5578/5579/3565/4313/1728/3692/2155/1026/2805/6347/5465/5319/6714/3037/3091/2875/5315/4985/6517/8644/5925/6772/7412/6774/1277/1956/142/3630/3643/5894/1545/1…
Socheongryong-tang	FDR	GO:0009725	response to hormone	307	0.85439	1.35822	3.00014e-08	3.13215e-05	2.72434e-05	192	tags=25%, list=8%, signal=26%	5743/2099/760/4843/367/10499/5468/4129/2932/890/2100/6256/5292/1432/148/2908/836/7124/590/150/5241/596/5139/5970/842/3725/8648/1509/847/207/4306/4048/3569/3553/595/3586/5594/4780/4846/3791/4790/5595/2353/7442/7040/5447/5578/5579/4313/1728/3692/2155/1026/2805/5465/5319/6714/2875/5315/6517/8644/5925/6772/6774/1277/1956/142/3630/3643/5894/1545/1645/2475/6257/2720/2641/5467
Socheongryong-tang	dot plot	GO:0009725	response to hormone	307	0.85439	1.35822	3.00014e-08	3.13215e-05	2.72434e-05	192	tags=25%, list=8%, signal=26%	5743/2099/760/4843/367/10499/5468/4129/2932/890/2100/6256/5292/1432/148/2908/836/7124/590/150/5241/596/5139/5970/842/3725/8648/1509/847/207/4306/4048/3569/3553/595/3586/5594/4780/4846/3791/4790/5595/2353/7442/7040/5447/5578/5579/4313/1728/3692/2155/1026/2805/5465/5319/6714/2875/5315/6517/8644/5925/6772/6774/1277/1956/142/3630/3643/5894/1545/1645/2475/6257/2720/2641/5467
Socheongryong-tang	gsea plot	GO:0009725	response to hormone	307	0.85439	1.35822	3.00014e-08	3.13215e-05	2.72434e-05	192	tags=25%, list=8%, signal=26%	5743/2099/760/4843/367/10499/5468/4129/2932/890/2100/6256/5292/1432/148/2908/836/7124/590/150/5241/596/5139/5970/842/3725/8648/1509/847/207/4306/4048/3569/3553/595/3586/5594/4780/4846/3791/4790/5595/2353/7442/7040/5447/5578/5579/4313/1728/3692/2155/1026/2805/5465/5319/6714/2875/5315/6517/8644/5925/6772/6774/1277/1956/142/3630/3643/5894/1545/1645/2475/6257/2720/2641/5467
Socheongryong-tang	ridge plot	GO:0009725	response to hormone	307	0.85439	1.35822	3.00014e-08	3.13215e-05	2.72434e-05	192	tags=25%, list=8%, signal=26%	5743/2099/760/4843/367/10499/5468/4129/2932/890/2100/6256/5292/1432/148/2908/836/7124/590/150/5241/596/5139/5970/842/3725/8648/1509/847/207/4306/4048/3569/3553/595/3586/5594/4780/4846/3791/4790/5595/2353/7442/7040/5447/5578/5579/4313/1728/3692/2155/1026/2805/5465/5319/6714/2875/5315/6517/8644/5925/6772/6774/1277/1956/142/3630/3643/5894/1545/1645/2475/6257/2720/2641/5467
Socheongryong-tang	FDR	GO:1901698	response to nitrogen compound	339	0.844608	1.34015	5.40072e-08	4.22876e-05	3.67818e-05	189	tags=25%, list=8%, signal=27%	5743/43/760/1128/10499/1129/1017/1800/1131/5468/154/2932/890/6531/1432/836/6532/7124/590/150/1135/5139/5970/1111/8648/1509/847/207/7157/4048/3569/1139/3553/3383/3586/5594/4780/18/4792/3791/4790/5595/1812/2353/7442/7040/4988/5578/5579/4313/1728/3692/2155/3558/2805/4318/5465/598/5319/6714/2875/5315/6517/5925/196/6772/7412/6774/1277/1956/142/2944/3630/3643/2902/5894/1545/4023/983/2475/4314/3359/2641…
Socheongryong-tang	dot plot	GO:1901698	response to nitrogen compound	339	0.844608	1.34015	5.40072e-08	4.22876e-05	3.67818e-05	189	tags=25%, list=8%, signal=27%	5743/43/760/1128/10499/1129/1017/1800/1131/5468/154/2932/890/6531/1432/836/6532/7124/590/150/1135/5139/5970/1111/8648/1509/847/207/7157/4048/3569/1139/3553/3383/3586/5594/4780/18/4792/3791/4790/5595/1812/2353/7442/7040/4988/5578/5579/4313/1728/3692/2155/3558/2805/4318/5465/598/5319/6714/2875/5315/6517/5925/196/6772/7412/6774/1277/1956/142/2944/3630/3643/2902/5894/1545/4023/983/2475/4314/3359/2641…
Socheongryong-tang	ridge plot	GO:1901698	response to nitrogen compound	339	0.844608	1.34015	5.40072e-08	4.22876e-05	3.67818e-05	189	tags=25%, list=8%, signal=27%	5743/43/760/1128/10499/1129/1017/1800/1131/5468/154/2932/890/6531/1432/836/6532/7124/590/150/1135/5139/5970/1111/8648/1509/847/207/7157/4048/3569/1139/3553/3383/3586/5594/4780/18/4792/3791/4790/5595/1812/2353/7442/7040/4988/5578/5579/4313/1728/3692/2155/3558/2805/4318/5465/598/5319/6714/2875/5315/6517/5925/196/6772/7412/6774/1277/1956/142/2944/3630/3643/2902/5894/1545/4023/983/2475/4314/3359/2641…
Sosiho-tang	ridge plot	hsa05200	Pathways in cancer	237	0.872223	1.26642	4.51815e-05	0.0135544	0.0118899	216	tags=31%, list=7%, signal=31%	5743/2099/367/4843/5468/1017/890/2932/2100/6256/5292/836/808/596/581/5970/3569/842/8648/3576/3162/5594/7157/207/3725/7422/4318/841/5595/2353/595/7040/4790/3091/4792/4780/1026/4609/1019/3558/2950/4312/4313/3458/5925/1728/598/5733/5578/5579/5599/6772/6774/5467/5728/1906/2475/332/578/3565/1029/1956/1869/5601/355/2064/862/5879/2335/2944/317/3593/572
Sosiho-tang	ridge plot	GO:0007267	cell-cell signaling	364	0.861316	1.2409	1.30912e-06	0.00116217	0.00107934	244	tags=20%, list=8%, signal=21%	5743/43/760/367/4843/2554/1128/5468/6530/1129/1131/2932/2100/4129/154/147/6331/2908/6531/146/148/7124/5241/6532/150/5970/590/3569/1135/1139/2891/5594/3553/207/152/240/5595/3091/151/7442/3558/3458/1728/6347/18/4988/5578/2641/5579/3630/5467/5728/3156/5327/1906/3359/1956/5601/2746/1588/2902/5972/3552/9474/116443/572/5443/1499/627/650/1385/5530/3627/25
Sosiho-tang	ridge plot	GO:1901701	cellular response to oxygen-containing compound	445	0.875216	1.25805	1.02609e-09	3.64365e-06	3.38394e-06	265	tags=28%, list=8%, signal=30%	5743/43/2099/760/367/4843/10499/1128/1800/5468/1017/1129/890/1131/2932/2100/154/6256/5292/2908/1432/7124/5139/6532/150/5970/3569/1135/842/1139/8648/3576/5594/1509/3553/7157/207/4318/5595/2353/3586/7040/6647/4790/4846/3091/5319/6714/4792/4780/3383/3791/7442/1019/2950/847/4313/5925/1728/4353/6347/5465/4988/5578/7412/2641/983/5579/5599/6772/3630/6774/196/7099/1545/23411/5467/2730/8644/4057/5315/142/…
Sosiho-tang	ridge plot	GO:0009719	response to endogenous stimulus	477	0.851407	1.22311	1.03532e-06	0.00116217	0.00107934	275	tags=25%, list=9%, signal=27%	5743/2099/760/367/4843/10499/5468/890/2932/2100/4129/6256/5292/2908/836/148/1432/7124/596/5241/5139/150/5970/590/3569/842/4306/8648/3576/5594/1509/3553/7157/207/3725/7422/5595/2353/3586/595/4048/7040/4790/4846/3091/5319/6714/4780/2155/1026/4609/3791/7442/7498/847/4313/5925/1728/5447/6347/5465/5578/7412/2641/5579/2720/4842/3692/6772/3630/6774/7099/1545/23411/5467/2730/8644/5315/142/3643/1906/2475/…
Sosiho-tang	ridge plot	GO:0009725	response to hormone	323	0.87426	1.26287	4.3849e-07	0.000778539	0.000723047	196	tags=26%, list=6%, signal=27%	5743/2099/760/367/4843/10499/5468/890/2932/2100/4129/6256/5292/2908/836/148/1432/7124/596/5241/5139/150/5970/590/3569/842/4306/8648/5594/1509/3553/207/3725/5595/2353/3586/595/4048/7040/4790/4846/5319/6714/4780/2155/1026/3791/7442/847/4313/5925/1728/5447/5465/5578/2641/5579/2720/4842/3692/6772/3630/6774/1545/23411/5467/2730/8644/5315/142/3643/1906/2475/6517/5563/1277/2805/1956/6528/2064/1645/2875/…
Sosiho-tang	ridge plot	GO:1901698	response to nitrogen compound	399	0.853858	1.22746	2.66556e-06	0.00157757	0.00146512	303	tags=30%, list=10%, signal=31%	5743/43/760/10499/1128/1800/5468/1017/1129/890/1131/2932/154/6531/836/1432/7124/5139/6532/1111/150/5970/590/3569/1135/1139/8648/5594/1509/3553/7157/207/4318/5595/2353/3586/4048/7040/4790/5319/6714/4792/4780/2155/3383/3791/7442/3558/847/4313/5925/1728/598/18/5465/4988/5578/7412/2641/983/5579/3692/6772/3630/6774/196/7299/7099/1545/23411/2730/50506/5315/142/3643/1906/2475/6517/3359/1277/2805/1956/65…
Sosiho-tang	gsea plot	hsa05200	Pathways in cancer	237	0.872223	1.26642	4.51815e-05	0.0135544	0.0118899	216	tags=31%, list=7%, signal=31%	5743/2099/367/4843/5468/1017/890/2932/2100/6256/5292/836/808/596/581/5970/3569/842/8648/3576/3162/5594/7157/207/3725/7422/4318/841/5595/2353/595/7040/4790/3091/4792/4780/1026/4609/1019/3558/2950/4312/4313/3458/5925/1728/598/5733/5578/5579/5599/6772/6774/5467/5728/1906/2475/332/578/3565/1029/1956/1869/5601/355/2064/862/5879/2335/2944/317/3593/572
Sosiho-tang	gsea plot	GO:0007267	cell-cell signaling	364	0.861316	1.2409	1.30912e-06	0.00116217	0.00107934	244	tags=20%, list=8%, signal=21%	5743/43/760/367/4843/2554/1128/5468/6530/1129/1131/2932/2100/4129/154/147/6331/2908/6531/146/148/7124/5241/6532/150/5970/590/3569/1135/1139/2891/5594/3553/207/152/240/5595/3091/151/7442/3558/3458/1728/6347/18/4988/5578/2641/5579/3630/5467/5728/3156/5327/1906/3359/1956/5601/2746/1588/2902/5972/3552/9474/116443/572/5443/1499/627/650/1385/5530/3627/25
Sosiho-tang	gsea plot	GO:1901701	cellular response to oxygen-containing compound	445	0.875216	1.25805	1.02609e-09	3.64365e-06	3.38394e-06	265	tags=28%, list=8%, signal=30%	5743/43/2099/760/367/4843/10499/1128/1800/5468/1017/1129/890/1131/2932/2100/154/6256/5292/2908/1432/7124/5139/6532/150/5970/3569/1135/842/1139/8648/3576/5594/1509/3553/7157/207/4318/5595/2353/3586/7040/6647/4790/4846/3091/5319/6714/4792/4780/3383/3791/7442/1019/2950/847/4313/5925/1728/4353/6347/5465/4988/5578/7412/2641/983/5579/5599/6772/3630/6774/196/7099/1545/23411/5467/2730/8644/4057/5315/142/…
Sosiho-tang	gsea plot	GO:0009725	response to hormone	323	0.87426	1.26287	4.3849e-07	0.000778539	0.000723047	196	tags=26%, list=6%, signal=27%	5743/2099/760/367/4843/10499/5468/890/2932/2100/4129/6256/5292/2908/836/148/1432/7124/596/5241/5139/150/5970/590/3569/842/4306/8648/5594/1509/3553/207/3725/5595/2353/3586/595/4048/7040/4790/4846/5319/6714/4780/2155/1026/3791/7442/847/4313/5925/1728/5447/5465/5578/2641/5579/2720/4842/3692/6772/3630/6774/1545/23411/5467/2730/8644/5315/142/3643/1906/2475/6517/5563/1277/2805/1956/6528/2064/1645/2875/…
Sosiho-tang	FDR	hsa05200	Pathways in cancer	237	0.872223	1.26642	4.51815e-05	0.0135544	0.0118899	216	tags=31%, list=7%, signal=31%	5743/2099/367/4843/5468/1017/890/2932/2100/6256/5292/836/808/596/581/5970/3569/842/8648/3576/3162/5594/7157/207/3725/7422/4318/841/5595/2353/595/7040/4790/3091/4792/4780/1026/4609/1019/3558/2950/4312/4313/3458/5925/1728/598/5733/5578/5579/5599/6772/6774/5467/5728/1906/2475/332/578/3565/1029/1956/1869/5601/355/2064/862/5879/2335/2944/317/3593/572
Sosiho-tang	FDR	GO:0007267	cell-cell signaling	364	0.861316	1.2409	1.30912e-06	0.00116217	0.00107934	244	tags=20%, list=8%, signal=21%	5743/43/760/367/4843/2554/1128/5468/6530/1129/1131/2932/2100/4129/154/147/6331/2908/6531/146/148/7124/5241/6532/150/5970/590/3569/1135/1139/2891/5594/3553/207/152/240/5595/3091/151/7442/3558/3458/1728/6347/18/4988/5578/2641/5579/3630/5467/5728/3156/5327/1906/3359/1956/5601/2746/1588/2902/5972/3552/9474/116443/572/5443/1499/627/650/1385/5530/3627/25
Sosiho-tang	FDR	GO:0071495	cellular response to endogenous stimulus	371	0.846069	1.21867	4.12527e-05	0.0146488	0.0136047	273	tags=26%, list=9%, signal=27%	2099/760/367/10499/5468/890/2932/2100/6256/5292/2908/836/1432/5241/5139/150/5970/842/4306/8648/3576/5594/1509/3553/7157/207/3725/7422/5595/2353/3586/7040/4790/3091/5319/6714/4780/3791/7442/7498/847/5925/6347/5465/5578/7412/2641/5579/4842/6772/3630/6774/7099/1545/23411/5467/2730/8644/5315/142/3643/1906/2475/6517/5563/3565/1277/2805/1956/6528/3037/3309/2064/1645/2875/5562/5972/2729/317/3593/1499/62…
Sosiho-tang	FDR	GO:0071396	cellular response to lipid	222	0.874944	1.27454	4.01302e-05	0.0146488	0.0136047	273	tags=33%, list=9%, signal=32%	5743/2099/367/4843/890/2932/2100/6256/5292/2908/1432/7124/5241/5139/6532/5970/3569/842/4306/8648/3576/5594/3553/207/4318/5595/2353/3586/7040/4790/4846/6714/4792/1019/2950/4313/6347/5465/5578/5599/196/7099/1545/23411/5467/8644/4057/142/1906/5563/653361/1277/5054/1956/6528/1645/5562/3552/3593/4314/572/1385/3627/25/472/840/4023/1636/2309/6720/7350/942/10062
Sosiho-tang	FDR	GO:1901699	cellular response to nitrogen compound	258	0.874262	1.26591	1.63363e-05	0.00725127	0.00673442	194	tags=25%, list=6%, signal=26%	5743/43/760/10499/1128/1800/5468/1017/1129/890/1131/2932/154/836/7124/5139/6532/1111/5970/1135/1139/8648/5594/1509/3553/7157/207/5595/2353/7040/4790/5319/6714/4780/3383/3791/7442/5925/598/4988/5578/7412/2641/5579/6772/3630/6774/196/7099/1545/23411/2730/5315/142/3643/1906/2475/6517/3359/2805/1956/6528/2064/2875/5562
Sosiho-tang	FDR	GO:1901701	cellular response to oxygen-containing compound	445	0.875216	1.25805	1.02609e-09	3.64365e-06	3.38394e-06	265	tags=28%, list=8%, signal=30%	5743/43/2099/760/367/4843/10499/1128/1800/5468/1017/1129/890/1131/2932/2100/154/6256/5292/2908/1432/7124/5139/6532/150/5970/3569/1135/842/1139/8648/3576/5594/1509/3553/7157/207/4318/5595/2353/3586/7040/6647/4790/4846/3091/5319/6714/4792/4780/3383/3791/7442/1019/2950/847/4313/5925/1728/4353/6347/5465/4988/5578/7412/2641/983/5579/5599/6772/3630/6774/196/7099/1545/23411/5467/2730/8644/4057/5315/142/…
Sosiho-tang	FDR	GO:0042127	regulation of cell population proliferation	484	0.848505	1.21928	2.28723e-06	0.00157757	0.00146512	334	tags=27%, list=11%, signal=29%	1803/5743/2099/367/5742/4843/1128/5468/1017/890/5292/6331/146/836/148/1432/7124/596/5241/6532/1111/581/150/5970/590/3569/1139/3576/3162/5594/3553/7157/207/3725/7422/4318/240/5595/3586/595/5328/7040/4846/3091/5319/6714/4792/1026/4609/3791/1019/7498/3558/2950/4313/3458/5925/598/6347/4988/891/5578/7412/983/6772/3630/6774/196/7099/1545/23411/5467/5728/8644/4057/3643/1906/332/578/3565/2152/1029/1956/1…
Sosiho-tang	FDR	GO:0009719	response to endogenous stimulus	477	0.851407	1.22311	1.03532e-06	0.00116217	0.00107934	275	tags=25%, list=9%, signal=27%	5743/2099/760/367/4843/10499/5468/890/2932/2100/4129/6256/5292/2908/836/148/1432/7124/596/5241/5139/150/5970/590/3569/842/4306/8648/3576/5594/1509/3553/7157/207/3725/7422/5595/2353/3586/595/4048/7040/4790/4846/3091/5319/6714/4780/2155/1026/4609/3791/7442/7498/847/4313/5925/1728/5447/6347/5465/5578/7412/2641/5579/2720/4842/3692/6772/3630/6774/7099/1545/23411/5467/2730/8644/5315/142/3643/1906/2475/…
Sosiho-tang	FDR	GO:0009725	response to hormone	323	0.87426	1.26287	4.3849e-07	0.000778539	0.000723047	196	tags=26%, list=6%, signal=27%	5743/2099/760/367/4843/10499/5468/890/2932/2100/4129/6256/5292/2908/836/148/1432/7124/596/5241/5139/150/5970/590/3569/842/4306/8648/5594/1509/3553/207/3725/5595/2353/3586/595/4048/7040/4790/4846/5319/6714/4780/2155/1026/3791/7442/847/4313/5925/1728/5447/5465/5578/2641/5579/2720/4842/3692/6772/3630/6774/1545/23411/5467/2730/8644/5315/142/3643/1906/2475/6517/5563/1277/2805/1956/6528/2064/1645/2875/…
Sosiho-tang	FDR	GO:0033993	response to lipid	343	0.862874	1.2445	8.68376e-06	0.00440515	0.00409116	276	tags=30%, list=9%, signal=31%	5743/2099/367/4843/10499/5468/890/2932/2100/4129/6256/5292/2908/836/1432/7124/596/5241/5139/6532/5970/590/3569/842/4306/8648/3576/5594/3553/207/3725/4318/841/5595/2353/3586/1543/7040/4790/4846/6714/4792/2155/1026/1019/2950/847/4313/1728/4353/6347/5465/5578/7412/5579/2720/5599/4842/6774/196/7299/7099/1545/23411/5467/8644/4057/142/1906/5563/653361/6401/1277/2805/5054/1956/1869/6528/1991/1588/1645/5…
Sosiho-tang	FDR	GO:1901698	response to nitrogen compound	399	0.853858	1.22746	2.66556e-06	0.00157757	0.00146512	303	tags=30%, list=10%, signal=31%	5743/43/760/10499/1128/1800/5468/1017/1129/890/1131/2932/154/6531/836/1432/7124/5139/6532/1111/150/5970/590/3569/1135/1139/8648/5594/1509/3553/7157/207/4318/5595/2353/3586/4048/7040/4790/5319/6714/4792/4780/2155/3383/3791/7442/3558/847/4313/5925/1728/598/18/5465/4988/5578/7412/2641/983/5579/3692/6772/3630/6774/196/7299/7099/1545/23411/2730/50506/5315/142/3643/1906/2475/6517/3359/1277/2805/1956/65…
Sosiho-tang	dot plot	hsa05200	Pathways in cancer	237	0.872223	1.26642	4.51815e-05	0.0135544	0.0118899	216	tags=31%, list=7%, signal=31%	5743/2099/367/4843/5468/1017/890/2932/2100/6256/5292/836/808/596/581/5970/3569/842/8648/3576/3162/5594/7157/207/3725/7422/4318/841/5595/2353/595/7040/4790/3091/4792/4780/1026/4609/1019/3558/2950/4312/4313/3458/5925/1728/598/5733/5578/5579/5599/6772/6774/5467/5728/1906/2475/332/578/3565/1029/1956/1869/5601/355/2064/862/5879/2335/2944/317/3593/572
Sosiho-tang	dot plot	GO:0007267	cell-cell signaling	364	0.861316	1.2409	1.30912e-06	0.00116217	0.00107934	244	tags=20%, list=8%, signal=21%	5743/43/760/367/4843/2554/1128/5468/6530/1129/1131/2932/2100/4129/154/147/6331/2908/6531/146/148/7124/5241/6532/150/5970/590/3569/1135/1139/2891/5594/3553/207/152/240/5595/3091/151/7442/3558/3458/1728/6347/18/4988/5578/2641/5579/3630/5467/5728/3156/5327/1906/3359/1956/5601/2746/1588/2902/5972/3552/9474/116443/572/5443/1499/627/650/1385/5530/3627/25
Sosiho-tang	dot plot	GO:1901701	cellular response to oxygen-containing compound	445	0.875216	1.25805	1.02609e-09	3.64365e-06	3.38394e-06	265	tags=28%, list=8%, signal=30%	5743/43/2099/760/367/4843/10499/1128/1800/5468/1017/1129/890/1131/2932/2100/154/6256/5292/2908/1432/7124/5139/6532/150/5970/3569/1135/842/1139/8648/3576/5594/1509/3553/7157/207/4318/5595/2353/3586/7040/6647/4790/4846/3091/5319/6714/4792/4780/3383/3791/7442/1019/2950/847/4313/5925/1728/4353/6347/5465/4988/5578/7412/2641/983/5579/5599/6772/3630/6774/196/7099/1545/23411/5467/2730/8644/4057/5315/142/…
Sosiho-tang	dot plot	GO:0009719	response to endogenous stimulus	477	0.851407	1.22311	1.03532e-06	0.00116217	0.00107934	275	tags=25%, list=9%, signal=27%	5743/2099/760/367/4843/10499/5468/890/2932/2100/4129/6256/5292/2908/836/148/1432/7124/596/5241/5139/150/5970/590/3569/842/4306/8648/3576/5594/1509/3553/7157/207/3725/7422/5595/2353/3586/595/4048/7040/4790/4846/3091/5319/6714/4780/2155/1026/4609/3791/7442/7498/847/4313/5925/1728/5447/6347/5465/5578/7412/2641/5579/2720/4842/3692/6772/3630/6774/7099/1545/23411/5467/2730/8644/5315/142/3643/1906/2475/…
Sosiho-tang	dot plot	GO:0009725	response to hormone	323	0.87426	1.26287	4.3849e-07	0.000778539	0.000723047	196	tags=26%, list=6%, signal=27%	5743/2099/760/367/4843/10499/5468/890/2932/2100/4129/6256/5292/2908/836/148/1432/7124/596/5241/5139/150/5970/590/3569/842/4306/8648/5594/1509/3553/207/3725/5595/2353/3586/595/4048/7040/4790/4846/5319/6714/4780/2155/1026/3791/7442/847/4313/5925/1728/5447/5465/5578/2641/5579/2720/4842/3692/6772/3630/6774/1545/23411/5467/2730/8644/5315/142/3643/1906/2475/6517/5563/1277/2805/1956/6528/2064/1645/2875/…
Sosiho-tang	dot plot	GO:1901698	response to nitrogen compound	399	0.853858	1.22746	2.66556e-06	0.00157757	0.00146512	303	tags=30%, list=10%, signal=31%	5743/43/760/10499/1128/1800/5468/1017/1129/890/1131/2932/154/6531/836/1432/7124/5139/6532/1111/150/5970/590/3569/1135/1139/8648/5594/1509/3553/7157/207/4318/5595/2353/3586/4048/7040/4790/5319/6714/4792/4780/2155/3383/3791/7442/3558/847/4313/5925/1728/598/18/5465/4988/5578/7412/2641/983/5579/3692/6772/3630/6774/196/7299/7099/1545/23411/2730/50506/5315/142/3643/1906/2475/6517/3359/1277/2805/1956/65…

## Sheet: Sheet2
prescription	core_enrichment
Sosiho-tang	5743/2099/367/4843/5468/1017/890/2932/2100/6256/5292/836/808/596/581/5970/3569/842/8648/3576/3162/5594/7157/207/3725/7422/4318/841/5595/2353/595/7040/4790/3091/4792/4780/1026/4609/1019/3558/2950/4312/4313/3458/5925/1728/598/5733/5578/5579/5599/6772/6774/5467/5728/1906/2475/332/578/3565/1029/1956/1869/5601/355/2064/862/5879/2335/2944/317/3593/572
Socheongryong-tang	5743/2099/4843/367/1017/5468/2932/890/2100/6256/5292/836/808/596/581/5970/3162/842/3725/8648/207/7157/3576/3569/595/7422/841/5594/4780/4792/4790/5595/2353/2950/4609/7040/5578/5579/3565/4313/1728/1026/3558/4318/1019/3458/5733/598/4312/3091/5925/6772/6774/1956/332/2944/5728/5599/5894/2475/6257/862/5293/5467/3567/5582/2064/4257/356/7296/3551/2946/331/1499/1906/1869/5290/4851/5291/2939
Saengmaek-san	5743/2099/367/4843/5468/2100/6256/1017/2932/5292/890/836/596/581/3569/7157/808/5970/7422/8648/842/2353/595/3725/841/207/3458/4792/4318/5579/3576/4313/3558/3565/4609/7040/3162/5595/5728/5594/1956/862/598/5599/4780/2950/5578/1026/2335/6772/1906/4312/6257/3091/4914/578/3480/2475/355/1950/185/650/183/1019
Hyeonggaeyeongyo-tang	5743/2099/367/4843/1017/5468/2932/890/6256/2100/5292/836/808/596/5970/581/8648/842/3725/3569/207/3162/7157/841/3576/5594/4318/7422/595/4790/2353/1026/5595/7040/4792/2950/1019/4312/3458/5925/3558/5733/4609/598/4313/4780/3091/3565/5578/5728/1728/6772/6774/2064/5579/5599/1956/332/5467/2944/2475
Hwanglyeonhaedok-tang	5743/4843/367/2099/1017/5468/5292/2932/890/2100/6256/808/836/596/581/5970/8648/842/3162/207/3569/5594/3576/3725/7157/595/7040/1026/4318/5733/7422/4790/2353/5595/3458/4792/3091/841/1019/598/5925/4780/4313/4312/3558/6772/862/3565/4609/183/5894/5728/5578/2950/1029/1956/6257/54205/6387/5579/1728
Gamisoyo-san	5743/2099/367/4843/1017/5468/2932/890/2100/6256/5292/836/808/596/5970/581/8648/842/3725/3569/3162/207/5594/7157/3576/5595/841/4780/7040/2353/4318/7422/2950/595/1026/1728/4792/3558/4790/4312/5599/4609/5728/5579/3458/5578/5925/6772/1019/6774/4313/3565/3091/598/5467/2475/2944/5733/2064/332/1956/572/1906/3551/5894/2946/1869/650/578
Galgeun-tang	5743/2099/367/4843/1017/5468/890/2932/2100/6256/5292/836/808/596/581/5970/3725/842/3162/207/8648/3576/3569/7422/2353/4792/5594/7157/4790/841/1026/7040/5595/595/3565/6774/3558/2950/1728/4780/5578/4318/332/4609/5733/3091/1019/3458/4313/5579/598/6772/4312/5894/2475/5728/1956/5599/5925/2944/7296/5291/1499/572/5293/5290/2939/4088/2064/3567/3480/1029/3845/356/3551/331/5467/5582/2033/5366/4193/54205/7042
Galgeunhaegi-tang	5743/2099/367/4843/5468/1017/890/6256/2932/2100/5292/836/808/596/5970/581/8648/3569/842/3725/3576/207/7157/3162/841/5594/7422/4792/2353/4790/595/7040/3558/5595/4318/1019/1026/2950/4609/5733/5925/1728/4312/4780/3458/5728/3091/4313/5578/598/3565/332/5599/6772/6774/5579/1956/2939/1906/2064/5467/572/1029/356/2475/1869/2033/650/578/5601/2944/840/5894/1499
Daeshiho-tang	5743/2099/367/4843/1017/5468/890/2100/2932/6256/5292/836/808/596/581/5970/8648/3569/842/207/7157/5594/3162/3725/3576/7422/4318/841/5595/1026/7040/4790/2353/2950/3091/595/4780/4312/4609/5925/5578/4792/3558/1728/598/3458/1019/5733/6772/2475/4313/5728/1906/5467/6774/5599/3565/578/1029/5579/1869/1499/5601/2064/572
Bojungikgi-tang	5743/2099/367/4843/1017/5468/2932/890/5292/2100/6256/808/836/596/5970/581/3725/8648/3569/207/842/3162/7422/3576/2353/841/7157/5594/4318/3458/7040/5595/4780/4609/5599/595/5728/4792/3558/6774/5579/2950/1728/4312/1019/1026/5578/4313/3091/598/1956/5733/6772/3565/3480/3593/1906/2475/650/4790/5879/5290/3592/5291/2944/2335/5467/355/1950/332/2064/387/6257/5925
Banhasasim-tang	5743/2099/367/4843/5468/1017/890/2932/5292/2100/6256/808/836/596/581/8648/5970/842/3569/3725/7157/3162/207/5594/7422/4318/3576/595/4780/2353/7040/841/4790/1019/4313/5595/4792/3558/4609/3458/598/3091/1026/5579/5578/3565/5599/5733/5728/4312/5925/2950/332/1728/6772/1956/2335/862/6774/356/1906/2475/5291/331/650/3481/1950/1029/6257/5467/1499/183/3480/317/2944/5290/3551/2946
Banhahubak-tang	5743/4843/2099/367/5468/1017/6256/890/2932/5292/2100/836/596/581/842/3569/7157/5970/3576/808/8648/3162/595/5594/4792/2353/4780/207/7422/3725/5595/4609/4318/1019/3558/598/1026/5728/5579/841/4313/5925/1728/3565/7040/2950/356/2064/1906/3458/5733/3091/5467/332/1487/5578/6772/4790/331
Banhabakchulcheonmatang	5743/2099/4843/367/1017/5468/2932/5292/6256/890/2100/836/596/581/842/808/5970/3569/207/3725/7157/3162/3576/7422/8648/841/4609/5594/4318/1019/595/7040/5579/1026/4780/5595/2353/4792/5578/5728/3458/4313/1499/3565/598/2475/3558/1487/2950/4312/1906/2335/650/5733/1728/3091/4790/5599/2064/332/1956/5467/355/5925/2147/356/840/5879/387/6772/5894/3480
